# Supplementary material for: Aerobic and Anaerobic Methanotrophic Communities Associated with Methane Hydrates Exposed on the Seafloor: A High-Pressure Sampling and Stable Isotope-Incubation Experiment
Source: Front Microbiol. 2017 Dec 19;8:2569. doi: 10.3389/fmicb.2017.02569 (PMC5742206; doi:10.3389/fmicb.2017.02569)
Supplement: Supplementary file 2 [file DataSheet2.XLSX]

## Sheet: OTU_table_singleton_taxa_OTU_10
Supplementary Data: 16S rRNA iTag sequence analysis.
	M-core-sed-MoBio	M-core-wat-MoBio	T11-HotAlk	T25-HotAlk	T45.1-HotAlk	T45.2-HotAlk	T45.1-MoBio	T45.2-MoBio	taxonomy	rep seq
denovo467	0.00134577	0.00162201	0	0	0.000130225	0	0.000131926	0.00013478	Archaea; __Ancient_Archaeal_Group(AAG); __c; __o; __f; __g	AACCAGCTCTGCGAGTGCCTAGCGCGATTATTGGGCTTAAAGCATCCGTAGCCGGATAAGTAGGTCTCTGGTTAAATCTGCAAGCTTAACTTGTAGGCTGTCAGAGATACCACTAATCTAGGGAATAGGAGAGGTGAACGGTACTGCGAGAGAAGCGGTGAAATGCGTTGATTCTCGCAGGACCCACAGTGGCGAAGGCGGTTCACTGGAATATCTCCGACGGTGATGGATGAAAGCCAGGGGAGCGAAAGGG
denovo115	0	0	0	0	0.000223243	0.0005218	9.89446e-05	6.739e-05	Archaea; __Euryarchaeota; __Halobacteria; __Halobacteriales; __Deep_Sea_Hydrothermal_Vent_Gp_6(DHVEG-6); __Candidatus_Parvarchaeum	TACCGGCGCCACGAGTGGAGTTCACTATTATTGGGTCTAAAGTGTTCGTAGCTGGTTTGTTAAGTCTCTTGTGAAATTTCTGTTGCTTAACTCAGAAATTGCAAGAGATACTGGCAAACTTGAGACCGGAAGAGGTAAGAAGTATTGTTTGGGTAGCGGTAAAATGTTATAATCCTTACAAGACTAACTAAGGCGAAGGCATCTTACTTGGACGGATCTGACAGTGAGGAACGAGAGCTGGGGGAGCGAACCGG
denovo17	0.0304479	0.0141175	2.35871e-05	0	0.000130225	0	6.59631e-05	0.000168475	Archaea; __Euryarchaeota; __Methanomicrobia; __ANME-1	CACCGGCAGCTCAAGTGGTAGCCATGCTTATTGGGTCTAAAGCGTCCGTAGCCGGCTGAGTAAGTTCCTTGGGAAATTTGACCGCTTAACGGTTAAGCTATCAGGGAATACTGCTTGGCTTGGGACCGGGAGAGGTCAGAGGTACTCCAGGGGTAGGGGTGAAATCTATTAATCCTTGGGGGACCACCGGTAGCGAAGGCGTCTGACCAGACCGGGTCCGACGGTGAGGGACGAAGGCTGGGGTCGCGAACCGG
denovo158	0.00124964	0.000931155	2.35871e-05	0	0.000167433	1.93259e-05	3.29815e-05	6.739e-05	Archaea; __Euryarchaeota; __Methanomicrobia; __ANME-1; __ANME-1a; __g	CACCGGCAGCCCAAGTGGTAGCCACGTTTATTGGGTCTAAAGCGTTCGTAGCCGGCTTGGTAAGTTCCTTGGTAAATTTAGCCGCTTAACGGTTAAGCTTTCAGGGAATACTGCTTGGCTTGGGACTGGGAGAGGTCAGAGGTACTCCAGGGGTAGGGGTGAAATCCATTAATCCTTGGGGGACCACCGGTAGCGAAGGCGTCTGACCAGACCAGCTCCGACGGTGAGGGACGAAGGCTAGGGGCGCGAACCGG
denovo1055	0.0440017	0.0205154	0	0	0.000520901	0.000135281	0.000461741	0	Archaea; __Euryarchaeota; __Methanomicrobia; __ANME-1; __ANME-1b; __g	CACCGGCAGCCCAAGTGGTAGCCACGATTATTGGGTCTAAAGCGTCCGTAGCCGGCCAGGTAAGTTCTTTGGGAAATTTAACCGCTCAACGGTTAAGCTTTCAGGGAATACTGCTTGGCTTGGGACCGGGAGAGGTCAGAGGTACTTCAAGGGTAGGGGTGAAATCCGTTAATCCTTGAGGGACCACCAGTAGCGAAGGCGTCTGACCAGACCGGGTCCGACGGTGAGGGACGAAGGCTAGGGTCGCGAACCGG
denovo3698	0.00216284	0.000660819	0.00066044	0	0.000111622	0	0.000131926	0.00020217	Archaea; __Euryarchaeota; __Methanomicrobia; __ANME-1; __ANME-1b; __g	CACCGGCAGCCCAAGTGGTGGCCACTTTTACTGGGTCTAAAGCGTTCGTAGCCGGCTAAGTAAGTTCCTTGGGAAATTTGATCGCTTAACGATCAAGCTTCCAGGGAATACTGCTTGGCTTGGGACCGGGAGAGGTCAGAGGTACCTCAGGGGTAGGGGTGAAATCCGTTAATCCTTGGGGGACCGCCAGTAGCGAAGGCGTCTGACCAGACCGGATCCGACGGTGAGGGACGAAGGCTAGGGTAGCGAACCGG
denovo776	0.000841104	0.0015319	0	0	0.000223243	1.93259e-05	0	0.000168475	Archaea; __Euryarchaeota; __Methanomicrobia; __Methanosarcinales; __ANME-2a-2b; __g	CACCGGCGGCCCGAGTGGTAGCCGTTTTTATTGGGTCTAAAGGGTCCGTAGCCGGCTTGATAAGTCCTTTGGGAAATCTGGCAGCTTAACTGTCAGGCTTCTAAGGGATACTGTCATGCTTGGGACCGGAAGAGGTAAGGGGTACTCCAGGGGTAGGAGTGAAATCTTGTAATCCCTGGGGGACCATCTGTGGCGAAGGCGCCTTACCAGAACGGGTCCGACGGTGAGGGACGAAAGCTAGGGGAGCAAACCGG
denovo5684	0.024392	0.0163703	0	0	0.00277194	0.00257035	0.00122032	0.00101085	Archaea; __Euryarchaeota; __Methanomicrobia; __Methanosarcinales; __ANME-2c; __g	CACCGGCGGCCCGAGTGGTAGCCGCTATTATTGGGTCTAAAGGGTCCGTAGCCGGTTCGATAAGTCCTCTGGGAAATCTGGTTGCTTAACAATCAGACTGCCAAGGGATACTGTCGAACTTGAGACCGGGAGAGGTAAGAGGTACTTCAGGGGTAGGAGTGAAATCTTGTAATCCCTGGGGGACCATCTGTGGCGAAGGCGTCTTACCAGAACGGGTCTGACGGTGAGGGACGAAAGCTGGGGGCGCAAACCGG
denovo899	0.000696914	0.000180223	0	0	0	0	3.29815e-05	0	Archaea; __Euryarchaeota; __Methanomicrobia; __Methanosarcinales; __Methanosarcinaceae	CACCGGCGGCCCGAGTGGTAGCCGCTATTATTGGGTCTAAAGGGTCCGTAGCCGGTTTGATCAGTCCTCTGGGAAATCTGACAGCTCAACTGTTAGGCTTCCAGGGGATACTGTCAGACTTGGGACCGGGAGAGGTAAGAGGTACTACAGGGGTAGGAGTGAAATCTTGTAATCCCTGTGGGACCACCAGTGGCGAAGGCGTCTTACCAGAACGGGTCCGACGGTGAGGGACGAAAGCTGGGGGCACGAACCGG
denovo4409	0.0313852	0.0253514	0.00129729	0	0.00158131	0.00115956	0.0021438	0.00225757	Archaea; __Euryarchaeota; __Methanomicrobia; __Methanosarcinales; __Methanosarcinaceae; __ANME-3	CACCGGCGGCCCGAGTGGTGATCACTTTTATTGGGTCTAAAGGGTCCGTAGCCGGTTTGATCAGTCTTCTGGGAAATCTGACAGCTCAACTGTTAGGCTTTCAGGGGATACTGTTAGACTTGGGACCGGGAGAGGTAAGAGGTACTACAGGGGTAGGAGTGAAATCTTGTAATCCCTGTGGGACCACCAGTGGCGAAGGCGTCTTACCAGAACGGGTCCGACGGTGAGGGACGAAAGCTGGGGGCACGAACCGG
denovo875	0.00079304	0.0012916	0	0	0.00146969	0.00162338	0.00257256	0.00151628	Archaea; __Euryarchaeota; __Methanomicrobia; __Methanosarcinales; __Methanosarcinaceae; __Methanococcoides	CACCGGCGGCCCGAGTGGTAATCACTTTTATTGGGTCTAAAGGGTCCGTAGCCGGTTTGATCAGTTCTTCGGGAAATCTGACAGCTCAACTGTTAGGCTTCCGGGGAATACTGTCAGACTTGGGACCGGGAGAGGTAAGAGGTACTACAGGGGTAGGAGTGAAATCTTGTAATCCCTGTGGGACCACCAGTGGCGAAGGCGTCTTACCAGAACGGGTCCGACGGTGAGGGACGAAAGCTGGGGGCACGAACCGG
denovo58	0.00189849	0.00150186	0	0	0.000148829	0.000251237	9.89446e-05	3.3695e-05	Archaea; __Euryarchaeota; __Thermoplasmata; __19c-33; __f; __g	CACCGGCAGCTCGAGTGGTGGCCACTATTATTGGGCCTAAAGCGTTCGTAGCCGGGCAGGTAAGTGCTCTGGTAAATCCCATAACTTAATTATGGGGCTTCAGAACATACTGCTTGCCTTGAGACCGGGAGAGGCTGGAGGTACTTTCGGGGTAGGGGTAAAATCCTATAATCCCGAAGGGACCACCGGTGGCGAAGGCGTCCAGCCAGAACGGGTCTGACGGTGAGGGACGAAACCCAGGGGAGCGAGTCGG
denovo355	0.000552725	0.000210261	0	0	0	0	9.89446e-05	3.3695e-05	Archaea; __Euryarchaeota; __Thermoplasmata; __Thermoplasmatales; __Marine_Benthic_Group_D_and_DHVEG-1; __g	TACCTGCAGCTCTAGTGGTGATCATTATTATTGGGCCTAAAACGTCCGTAGCCGGTTTAGTAAATGCCTGGGTAAATCGTGTAGCTCAACTATACGACTTCCGGGTAGACTGCTGAACTTGAGATCGGGAGAGGTTAGAGGTACTCCTGGGGTAGAGGTGAAATTCTGTAATCCTGGGGGGACCACCAGTGGCGAAGGCGTCTGACCAGAACGGGTCTGACGGTGAGGGACGAAGCCCTGGGGCGCAAACCGG
denovo911	0.00283572	0.00327406	0	0	0	0.000173933	0.000230871	0.00060651	Archaea; __Euryarchaeota; __Thermoplasmata; __Thermoplasmatales; __Marine_Benthic_Group_D_and_DHVEG-1; __g	TACCTGCAGCTCGAGTGGTGACCGCTATTATTGGGCCTAAAACGTTCGTAGCCCGTTTCGTAAATGCTTGGGTAAATCGTTTGGCTTAACCAAACGAATTCCGGGTAGACTACGAGACTTGAGATCGGGAGAGGCTAGAGGTACTCCTGGGGTAGAGGTGAAATTCTGTAATCCTGGGGGGACCACCAGTGGCGAAGGCGTCTAGCTAGAACGAGTCTGACGGTGAGGAACGAAGCCCTGGGGCGCAAACGGG
denovo2659	0.000576757	0.000690857	0	0	0	0.000251237	3.29815e-05	3.3695e-05	Archaea; __Euryarchaeota; __Thermoplasmata; __Thermoplasmatales; __Marine_Benthic_Group_D_and_DHVEG-1; __g	TACCTGCAGCTCAAGTGGTGACCGTTATTATTGGGCCTAAAACGTTCGTAGCCGGCTTAGTAAATGCCTGGGTAAATCGTGTAGCTTAACTATACGAATTCTGGGTAGACTGCTAAGCTTGAGACCGGGAGAGGCTAGAGGTACTCCTGGGGTAGAGGTGAAATTCTGTAATCCTGGGGGGACCACCAGTGGCGAAGGCGTCTAGCTAGAACGGGTCTGACGGTGAGGGACGAAGCCCTGGGGCGCGAACCGG
denovo3148	0.0131933	0.00883095	0	0	0.000483694	0.000773036	0.000329815	0.00040434	Archaea; __Euryarchaeota; __Thermoplasmata; __Thermoplasmatales; __Marine_Benthic_Group_D_and_DHVEG-1; __g	TACCTGCAGCTCAAGTGGTGATCATTATTATTGGGCCTAAAACGTCCGTAGCCGGTTTAGTAAATGCCTGGGTAAATCGTGTAGCTTAACTATACGACTTCCGGGTAGACTGCTAAACTTGAGACCGGGTGAGGCTAGAGGTACTCCTGGGGTAGAGGTGAAATTCTGTAATCCTAGGGGGACCACCAGTGGCGAAGGCGTCTAGCTAGAACGGGTCTGACGGTGAGGGACGAAGCCCTGGGGCACAAACCGG
denovo4147	0.00218687	0.00189235	0	0	0	9.66296e-05	0.000230871	0.00020217	Archaea; __Euryarchaeota; __Thermoplasmata; __Thermoplasmatales; __Marine_Benthic_Group_D_and_DHVEG-1; __g	TACCTGCAGCTCAAGTGGTGGCCGCTATTATTGGGCCTAAAACGTCCGTAGCCTGTTTAGTAAATGCTTGGGTAAATTGTGTAGCTTAACTATACGAATACCGGGTAGACTGCTAAACTTGGGACCGGGAGAGGCTAGAGGTACTCCTGGGGTAGAGGTGAAATTCTGTAATCCTAGGGGGACCACCAGTGGCGAAGGCGTCTAGCTAGAACGGGTCTGACGGTGAGGGACGAAGCCCTGGGGCGCAAACCGG
denovo5967	0.000600788	0.000630782	0.00125012	0	0	0	0	3.3695e-05	Archaea; __Euryarchaeota; __Thermoplasmata; __Thermoplasmatales; __Marine_Benthic_Group_D_and_DHVEG-1; __g	TACCTGCAGCTCGAGTGGTGATCACTATTATTGGGCCTAAAACGTCCGTAGCCTGTCTTATAAATGCCTGGGTAAATCGTGCCGCTTAACGGTACGAATTCCGGGTAGACTGTAAGACTTGAGACCGGGTGAGGCTAGAGGTACTCCTGGGGTAGAGGTGAAATTCTGTAATCCTAGGGGGACCACCAGTGGCGAAGGCGTCTAGCTAGAACGGGTCTGACGGTGAGGGACGAAGCCCTGGGGCGCAAACCGG
denovo6064	0.000672883	0.00033041	0	0	0	0	0	3.3695e-05	Archaea; __Euryarchaeota; __Thermoplasmata; __Thermoplasmatales; __Marine_Benthic_Group_D_and_DHVEG-1; __g	CACCGGCGGCCCGAGTGGTAGCCGCTATTATTGGGCCTAAAACGTCCGTAGCCGGTTTAGTAAATGCCTGGGTAAATCGTGTAGCTTAACTATACGACTTCCGGGTAGACTGCTAAACTTGAGACCGGGTGAGGCTAGAGGTACTCCTGGGGTAGAGGTGAAATTCTGTAATCCTAGGGGGACCACCAGTGGCGAAGGCGTCTAGCTAGAACGGGTCTGACGGTGAGGGACGAAGCCCTGGGGCACAAACCGG
denovo6505	0.000961261	0.000720894	0	0	0	0	0	3.3695e-05	Archaea; __Euryarchaeota; __Thermoplasmata; __Thermoplasmatales; __Marine_Benthic_Group_D_and_DHVEG-1; __g	TACCTGCAGCTCAAGTGGTGGCCGCTATTATTGGGCCTAAAACGTTCGTAGCCGGTTTAGTAAATGCCTGGGTAAATCGTGTAGCTTAACTATACGAATTCCGGGTAGACTGCTGAACTTGAGACCGGGAGAGGCTAGAGGTACTCCTGGGGTAGAGGTGAAATTCTGTAATCCTAGGGGGACCACCAGTGGCGAAGGCGTCTAGCTAGAACGGATCTGACGGTGAGGGACGAAGCCCTGGGGCGCGAACCGG
denovo1793	0.00031241	0.000961192	0	0	0	0	0	6.739e-05	Archaea; __Thaumarchaeota; __Group_C3; __o; __f; __g	CACCAGCCCCTCGAGTGGTGGGGATGATTATTGGGCCTAAAGCGTCCGTAGCCTGCCGTATAAGTTTCCCGTTAAATCCAGCGTCTTAAGCGTTGGACCGCGGGAAATACTGTACGGCTAGAGAGTGGGAGAGGTCAGCGGTATTCTGGGGGTAGGGGCGAAATCCTTTGATCCCCGGAGGACCACCAGTGGCGAAGGCTGCTGTCTAGAACACGTCTGACGGTCAGGGACGAAAGCTGGGGTAGCGAACCGG
denovo1936	0.00264347	0.00288358	0	0	0	0	0.000197889	0.00013478	Archaea; __Thaumarchaeota; __Group_C3; __o; __f; __g	CACCAGCCCCTCGAGTGGTAGGGATGATTATTTGGCCTAAAGCGTCCGTAGCCGGCCGGATAAGTCTCCCGTTAAATCCAGCGTCTCAAGCGTTGGACTGCGGGAGATACTGTCTGGCTAGAGAGTGGGAGAGGTGTACGGTATTCTGGGGGTAGGGGCGAAATCCTTTGATCCCCGGAGGACCACCAGTGGCGAAGGCTGTGCACTAGAACACGTCTGACGGTCAGGGACGAAAGCTGGGGTAGCGAACCGG
denovo74	0.000384504	0.000270335	0	0	0	0.000328541	0	6.739e-05	Archaea; __Thaumarchaeota; __Marine_Benthic_Group_B; __o; __f; __g	AACCAGCTCTTCAAGTGGTCGGGAATATTATTGGGCTTAAAGCGTCCGTAGCCGGTTAGAACAGTTCCTGGTAAAATCTGGCAGCTTAACTGTCAGGTCGCTAGGAATACTATCTTACTAGAGGGTGGGAAAGGTTTGGGGTACTCCAGGGGTAGCGGTGAAATGCGATAATCCGTGGGGGACCACCAGTGGCGAAGGCGCCAGACTGGAACACGCCTGACGGTGAGGGACGAAAGCCAGGGGAGCGAACGGG
denovo1681	0.00290781	0.00237294	0	0	1.86036e-05	9.66296e-05	0.000164908	0.000101085	Archaea; __Thaumarchaeota; __Marine_Benthic_Group_B; __o; __f; __g	AACCAGCTCTTCAAGTGGTCGGGAATATTATTGGGCTTAAAGTGTCCGTAGCCGGTTTGGTAAGTTCCTGGTTAAATCTGGCAGCTTAACTGTCAGTCAGCTAGGAATACTACTTTACTAGAGGGTGGGAAAGGTTTGAGGTACTCCAGGGGTAGCGGTGAAATGCGATAATCCTTGGGGGACCACCAGTGGCGAAGGCGTCAGACTGGAACACGCCTGACGGTGAGGGACGAAAGCCAGGGGAGCGAACGGG
denovo6825	0.00261944	0.0041151	0	0	0.000279054	0.000463822	6.59631e-05	0.000168475	Archaea; __Thaumarchaeota; __Marine_Benthic_Group_B; __o; __f; __g	AACCAGCTCTTCAAGTGGTCGGGATAATTATTGGGCTTAAAGTGTCCGTAGCCGGTTTAGTAAGTTCCTGGTAAAATCGGGTAGCTTAACTATCTGCATGCTAGGAATACTGCTATACTAGAGGGCGGGAGAGGTCTGAGGTACTACAGGGGTAGGGGTGAAATCTTATAATCCTTGTAGGACCACCAGTGGCGAAGGCGTCAGACTGGAACGCGCCTGACGGTGAGGGACGAAAGCCAGGGGAGCGAACCGG
denovo2153	0	0	0.00181621	0	0	0.000115955	3.29815e-05	0	Archaea; __Thaumarchaeota; __Marine_Group_I; __o; __f; __g	AACCAGCACCTCAAGTGGTCAGGATGATTATTGGGCCTAAAGCATCCGTAGCCGGCTCTGTAAGTTTTCGGTTAAATCTATGCGCTCAACGTATGGGCTGCCGAAAATACTGCAGAGATAGGGAGTGGGAGAGGTAGACGGTACTCGGTAGGAAGGGGTAAAATCCTTTGATCTATCGATGACCACCTGTGGCGAAGGCGGTCTACCAGAACACGTTCGACGGTGAGGGATGAAAGCTGGGGGAGCAAACCGG
denovo2533	0.000360473	0.00102127	0	0	0	0	0	0	Archaea; __Thaumarchaeota; __Marine_Group_I; __Order_Incertae_Sedis; __Family_Incertae_Sedis; __Candidatus_Nitrosopumilus	AACCAGCACCTCAAGTGGTCAGGATGATTATTGGGCCTAAAGCATCCGTAGCCGGCTCAGTAAGTTTTCGGTTAAATCTGTACGCTCAACGTACAGGCTGCCGGGAATACTGCAGAGCTAGGGAGTGGGAGAGGTAGACGGTACTCGGGAGGAAGTGGTAAAATGCTTTGATCTTTCGATGACCACCTGTGGCGAAGGCGGTCTACCAGAACACGTCCGACGGTGAGGGATGAAAGCTGGGGGAGCAAACCGG
denovo190	0.000288378	0.000510633	0.000684027	0	0.000260451	3.86518e-05	0.000131926	6.739e-05	Archaea; __Thaumarchaeota; __Miscellaneous_Crenarchaeotic_Group; __o; __f; __g	TACCAGCTCTCCGAGTGGTAGGGATGATTATTGGGCTTAAAGCGTCCGTAGCCGGCTTAGCAAGTCTCCTGTTAAATTCAGCGACCTAATCGTTGAGCCGCGGGAGATACTACTAGGCTAGGAGGCGGGAGAGGTCGACGGTATTTCCGGGGTAGGGGTGAAATCCTATAATCCCGGGAGGACCACCAGTGGCGAAGGCTGTCGACTAGAACGCGCTCGACGGTGAGGGACGAAAGCTGGGGGAGCGAACCGG
denovo5230	0.000961261	0.000961192	0	0	0	0	0	3.3695e-05	Bacteria; __Acidobacteria; __Holophagae; __Subgroup_23; __NKB17; __g	TACGGAGGGGGCAAGCGTTATTCGGATTTACTGGGCGTAAAGCGCACGTAGGTGGCACTGTAAGTCAAAGGTGAAAGCCCTCGGCTCAACCGAGGAACTGCCTTTGAAACTGCTTTGCTTGAGTCCGGGAGGGGGGAGCGGAATTCCCAGTGTAGCGGTGAAATGCGTAGATACTGGGAGGAACACCGGTGGCGAAGGCGGCTCCCTGGACCGGTACTGACACTGAGGTGCGAAAGCGTGGGTAGCAAACAGG
denovo2157	0.000720946	0.000510633	0	0	0	0	9.89446e-05	3.3695e-05	Bacteria; __Actinobacteria; __Acidimicrobiia; __Acidimicrobiales; __OCS155_marine_group; __g	TACGTAGGGGCCAAACGTTGTCCGGATTTATTGGGCGTAAAGGGCTCGTAGGCGGTTCAACAAGTCGGTCGTGAAAACCCGGGGCTCAACTCCGGGACGCCGGTCGAAACTGTTGTGACTAGAGTTCGGTAGAGGTGAGTGGAATTCTCGGTGTAGCGGTGGAATGCGCAGATATCGAGAGGAACACCAGTAGCGAAGGCGGCTCACTGGGCCGAAACTGACGCTAAGGAGCGAAAGCATGGGGAGCAAACAGG
denovo6032	0	0	0.00419851	0	0	0	0	0	Bacteria; __Actinobacteria; __Actinobacteria; __Actinomycetales; __Actinomycetaceae; __Varibaculum	TACGTAGGGCGCGAGCGTTGTCCGGAATTATTGGGCGTAAAGGGCTTGTAGGTGGCTGGTTGCGTCTGTCGTGAAAGCTCATGGCTTAACTGTGGGTTTGCGGTGGGTACGGGCTGGCTTGAGTGCAGTAGGGGAGGCTGGAATTCCTGGTGTAGCGGTGGAATGCGCAGATATCAGGAGGAATACCGGTGGCGAAGGCGGGTCTCTGGGCTGTTACTGACGCTGAGGAGCGAAAGCGTGGGGAGCGAACAGG
denovo6574	0	0	0	0.0123481	0	0.000212585	0	0	Bacteria; __Actinobacteria; __Actinobacteria; __Corynebacteriales; __Corynebacteriaceae; __Corynebacterium	TACGTAGGGTGCGAGCGTTGTCCGGAATTACTGGGCGTAAAGAGCTCGTAGGTGGTTTGTCGCGTCGTTTGTGGAATACCGCAGCTTAACTGTGGGGTTGCAGGCGATACGGGCATAACTTGAGTGCTGTAGGGGAGACTGGAATTCCTGGTGTAGCGGTGGAATGCGCAGATATCAGGAGGAACACCGATGGCGAAGGCAGGTCTCTGGGCAGTAACTGACGCTGAGGAGCGAAAGCATGGGTAGCGAACAGG
denovo6584	0.000264347	0.000270335	0.000188697	0	0	0.000289889	0	3.3695e-05	Bacteria; __Actinobacteria; __OPB41; __o; __f; __g	GACGGAGGAGGCAAGCGTTGTCCGGAATCATTGGGCGTAAAGAGCGCGTAGGCGGTTTTTCAAGTCGTATGTGAAAACTTCAGGCTTAACCTGATGATTGCATATGAAACTGGATAACTTGAGTACAGCAGAGGAAAGTGGAATTCCTGGTGTAGCGGTGAAATGTGCAGATATCAGGAAGAACACCAGTAGCGAAGGCGGCTTTCTGGGCTGTTACTGACGCTGAGGCGCGAAAGCTAGGGGAGCGAACAGG
denovo1381	0.000672883	0.000931155	0	0	0	0	6.59631e-05	0.00013478	Bacteria; __Armatimonadetes; __c; __o; __f; __g	AACGTAAGGGGCGAGCGTTGTCCGGAATTACTGGGCGTATAGAGCACGTAGGCGGCTGGGTAAGCGATAGGTGAAATCCCATGGCTCAACCATGGAATGGCTTGTCGAACTGCTCAGCTCGAGCACGGGAGAGGGTAGTGGAATTCCTGGTGTAGCGGTGGAATGCGTATATATCAGGAGGAACACCGGTGGCGAAGGCTGCTACCTGGAACGTTGCTGACGCTGAGGTGCGAAAGCTAGGGGAGCAAACAGG
denovo1659	0.00134577	0.000510633	0	0	9.30181e-05	0	6.59631e-05	0	Bacteria; __Armatimonadetes; __c; __o; __f; __g	TACGTAGGGGGCTAGCGTTGTCCGGAATTACTGGGCGTAAAGCGCGCGCAGGCGGCTTGGTCAGCGGTGGGTGCAATTTCAGGGCTCAACTCTGAAACTGCTCGCCGTACTGCCAGGCTAGAGTACGGGAGAGGGCAGTGGAATTCCCGGTGTAGCGGTGGAATGCGTAAATATCGGGAGGAACTCCAGTGGCGAAGGCTGCTGCCTGGAACGTTACTGACGCTGAGGCGCGAAAGCTAGGGGAGCAAACGGG
denovo2588	0.000336441	0.000450559	0	0	0	0.000270563	9.89446e-05	6.739e-05	Bacteria; __Armatimonadetes; __c; __o; __f; __g	TACGTAGGGGGCAAGCGTTGTCCGGAGTTACTGGGCGTAAAGCGCACGCAGGCGGTCTATTAAGCGGCGGGTTCAATCTCGGGGCTCAACCCCGAAGCAGCTCGCCGAACTGTTAGACTGGAGCACGGGAGAGGGCAGTGGAATTCCCGGTGTAGCGGTGGAATGCGTAAATATCGGGAGGAACACCAGTGGCGAAGGCTGCTGCCTGGAACGTTGCTGACGCTGAGGTGCGAAAGCCAGGGGAGCAAACGGG
denovo3446	0.00122561	0.000750931	0	0	0	0	0.000131926	0.000101085	Bacteria; __Armatimonadetes; __c; __o; __f; __g	AACGTAGGGGGCCAGCGTTGTCCGGAATTACTGGGCGTAAAGAGCGCGTAGGCGGCTGCGCAAGCGGAAAGTGTAATCCCGAGGCTCAACCTCGGAACTGCTCTCCGAACTGCGTGGCTAGAGTGCGGGAGAGGGTAGTGGAATTCCTGGTGTAGCGGTGGAATGCGTAAATATCAGGAGGAACACCGGTGGCGAAGGCTGCTACCTGGAACGCAACTGACGCTGAGGCGCGAAAGCTAGGGTAGCGAACGGG
denovo3835	0.000696914	0.000450559	0	0	0	0.00222248	3.29815e-05	3.3695e-05	Bacteria; __Armatimonadetes; __c; __o; __f; __g	AACGTAAGGGGCAAGCGTTGTCCGGAATTACTGGGCGTAAAGAGCACGTAGGCGGCTGGGTAAGCGATAAGTGAAATCCCCCGGCTCAACCGGGGAACTGCTTGTTGTACTGCTCAGCTAGAGCACGGGAGAGGGCACTGGAATTCCTGGTGTAGCGGTGACATGCGTATATATCAGGAGGAACACCGGTGGCGAAGGCTGGTGCCTGGAACGTTGCTGACGCTAAGGTGCGAAAGCCAGGGGAGCAAACGGG
denovo5844	0	3.00372e-05	0.000235871	0.000244033	3.72072e-05	1.93259e-05	0.000164908	0.00020217	Bacteria; __Bacteroidetes; __Bacteroidia; __Bacteroidales; __Marinilabiaceae; __Marinifilum	TACGGAGGGTCCAAGCGTTATCCGGATTTATTGGGTTTAAAGGGTCCGTAGGCGGTCTTTTAAGTCAGTGGTGAAATCCCAGAGCTCAACTCTGGAACTGCCATTGAAACTGAAAGACTTGAATATGGTTGAGGTAGGCGGAATACGTTATGTAGCGGTGAAATGCATAGATATAACGTAGAACACCGATTGCGAAGGCAGCTTACTAAACCATTATTGACGCTGATGGACGAAAGCGTGGGGAGCGAACAGG
denovo6435	0	3.00372e-05	0.0254505	0.0226219	0.00189757	0.00303417	0.00290238	0.00225757	Bacteria; __Bacteroidetes; __Bacteroidia; __Bacteroidales; __Marinilabiaceae; __Marinifilum	TACGGAGGATTCGAGCGTTATCCGGATTTATTGGGTTTAAAGGGTCCGTAGGCGGTTCTTTAAGTCAGTGGTGAAATCCCAGAGCTCAACTCTGGAACTGCCATTGAAACTGAAGAACTTGAATATGGTTGAGGTAGGCGGAATACGTTATGTAGCGGTGAAATGCATAGATATAACGTAGAACACCAATTGCGAAGGCAGCTTACTAAACCATTATTGACGCTGATGGACGAAAGCGTGGGGAGCGAACAGG
denovo6048	0	0	0	0	0.000911577	0.00177798	0.00115435	0.00128041	Bacteria; __Bacteroidetes; __Bacteroidia; __Bacteroidales; __Porphyromonadaceae; __uncultured	TACGGAGGGTGCAAGCGTTATCCGGATTTATTGGGTTTAAAGGGTGCGCAGGCGGCGCATTAAGTCAGTGGTGAAATTATGGGGCTCAACCTCATAACTGCCATTGATACTGATGTGCTTGAATTTATTCGACGAGAGAGGAATGCGACAAGTAGCGGTGAAATGCATAGATATGTCGCAGAACACCGATAGCGAAGGCATCTCTCGAGGATATAATTGACGCTGAGGCACGAAAGCGTGGGTAGCAAACAGG
denovo1677	0	0.000420521	0	0	0.000558108	0.00108225	0.00135224	0.00154997	Bacteria; __Bacteroidetes; __BD2-2; __o; __f; __g	TACGGAGGGTGCAAGCGTTATCCGGATTTATTGGGTTTAAAGGGTACGTAGGCGGATTATTAAGTCAGTGGTGAAATCCTGCAGCTCAACTGTAGAACTGCCATTGATACTGGTAATCTTGAATGTGATTGAAGTAGGCGGAATGTGTCAAGTAGCGGTGAAATGCTTAGATATGACACAGAACACCGATTGCGTAGGCAGCTTACTAAGTCATTATTGACGCTGAGGTACGAAAGCGTGGGGAGCGAACAGG
denovo2194	0.00307604	0.00267331	0	0	0.000427883	3.86518e-05	0.000164908	0.000101085	Bacteria; __Bacteroidetes; __BD2-2; __o; __f; __g	TACGGAGGATGCAAGCGTTATCCGGATTTATTGGGTTTAAAGGGTGCGTAGGCGGGAAATTAAGTCAGTGGTGAAATCCTGCAGCTTAACTGTAGAACTGCCATTGATACTGGTTTCCTTGAGTATAGTTGAAGTGGGCGGAATGTGTATTGTAGCGGTGAAATGCTTAGATATTACACAGAACACCTATTGCGAAGGCAGCTCACTAAACTAATACTGACGCTGAGGCACGAAAGCGTGGGGAGCAAACAGG
denovo4592	0.000432568	0.000630782	0	0	0	0	6.59631e-05	0	Bacteria; __Bacteroidetes; __Cytophagia; __Cytophagales; __Flammeovirgaceae; __uncultured	TACGGAGGGTGCAAGCGTTGTCCGGATTTATTGGGTTTAAAGGGTGCGTAGGTGGCGTGTTAAGTCAGTGGTGAAAGCCTGCAGCTCAACTGTAGAGGTGCCATTGATACTGACATGCTTGAGTATGGACGAGGTAGGCGGAATTTGTGGTGTAGCGGTGAAATGCATAGATACCACAAAGAACACCGATAGCGAAGGCAGCTTACTGGACCATAACTGACACTGAGGCACGAAAGCGTGGGGAGCGAACAGG
denovo3778	4.80631e-05	3.00372e-05	0.00113218	0	0.00167432	0.00152675	0.00151715	0.00208909	Bacteria; __Bacteroidetes; __Flavobacteria; __Flavobacteriales; __Cryomorphaceae; __Owenweeksia	TACGGAGGGTGCAAGCGTTATCCGGATTCATTGGGTTTAAAGGGTACGTAGGCGGATAGATAAGTCAGTGGTGAAAGCCCGAAGCTCAACTTCGGAACTGCCATTGAAACTGTTTATCTTGAATTTGGTTGAAGTGGGCGGAATATGACATGTAGCGGTGAAATGCATAGATATGTCATGGAACACCAATAGTGAAGACAGCTCACTAAACCAATATTGACGCTGAGGTACGAAAGCATGGGTAGCGAACAGG
denovo1423	4.80631e-05	0.000120149	0.00139164	0	0.000520901	0.00139147	0.000263852	0.000572815	Bacteria; __Bacteroidetes; __Flavobacteria; __Flavobacteriales; __Flavobacteriaceae	TACGGAGGGTTCAAGCGTTATCCGGATTTATTGGGTTTAAAGGGTCCGTAGGCGGACTAATAAGTCAGTGGTGAAATCCTATAGCTCAACTATAGAACTGCCATTGAAACTGTTAGTCTTGAATTATTTTGAAGTTGGCGGAATGAGTAGTGTAGCGGTGAAATGCATAGATATTACTCAGAACACCGATTGCGAAGGCAGCTAACTAAGAATATATTGACGCTGATGGACGAAAGCGTAGGTAGCGAACAGG
denovo5206	0.00110545	0.000420521	0	0	0	0.000115955	0	0	Bacteria; __Bacteroidetes; __Flavobacteria; __Flavobacteriales; __Flavobacteriaceae	TACGGAGGGTGCAAGCGTTATCCGGAATCATTGGGTTTAAAGGGTCCGTAGGCGGGCAATTAAGTCAGAGGTGAAATCCCACAGCTCAACTGTGGAACTGCCTTTGATACTGATTGTCTTGAGTTATAGTGAAGTAGATAGAATGTGTAGTGTAGCGGTGAAATGCATAGATATTACACAGAATACCGATTGCGAAGGCAGTCTACTAACTGTATACTGACGCTAATGGACGAAAGCGTGGGGAGCGAACAGG
denovo5903	0.000192252	0.000360447	0	0	0	0	0.000329815	0.000168475	Bacteria; __Bacteroidetes; __Flavobacteria; __Flavobacteriales; __Flavobacteriaceae	TACGGAGGGTGCAAGCGTTATCCGGAATCATTGGGTTTAAAGGGTCCGTAGGCGGACTATTAAGTCAGAGGTGAAATCCCACAGCTTAACTGTGGAACTGCCTTTGATACTGGTAGTCTTGAGTTATATGGAAGTAGATAGAATGTGTAGTGTAGCGGTGAAATGCATAGATATTACACAGAATACCGATTGCGAAGGCAGTCTACTACGTATATACTGACGCTAATGGACGAAAGCGTGGGGAGCGAACAGG
denovo284	0.000264347	0.00165205	0.0136098	0.0158378	0.0344539	0.026032	0.0360818	0.0376373	Bacteria; __Bacteroidetes; __Flavobacteria; __Flavobacteriales; __Flavobacteriaceae; __Lutibacter	TACGGAGGGTGCAAGCGTTATCCGGAATCATTGGGTTTAAAGGGTCCGTAGGCGGACTAATAAGTCAGGGGTGAAATCCAACAGCTTAACTGTTGAACTGCCTTTGATACTGTTAGTCTTGAATTATATGGAAGTAGATAGAATGTGTAGTGTAGCGGTGAAATGCTTAGAGATTACACAGAATACCGATTGCGAAGGCAGTCTACTACGTATATATTGACGCTAATGGACGAAAGCGTGGGGAGCGAACAGG
denovo3563	0	0	0	0	0.000148829	1.93259e-05	0.000593668	0.000707595	Bacteria; __Bacteroidetes; __SB-1; __o; __f; __g	TACGGAGGGTGCAAGCGTTATCCGGATTTATTGGGTTTAAAGGGTGCGCAGGCGGGCTTGTAAGTCAGTGGTGAAATTTTGCGGCTTAACCGTAAAACTGCCATTGATACTGCGAGTCTTGAATATGGTTGAGGTAGGCGGAATGTGTTGTGTAGCGGTGAAATGCATAGATATGACACAGAACACCAATTGCGAAGGCAGCTTACTAAGCCATTATTGACGCTGAGGCACGAAAGCGTGGGGAGCGAACAGG
denovo4113	0.00031241	0.000300372	0	0	0.0030882	0.00262832	0.00422164	0.00481838	Bacteria; __Bacteroidetes; __SB-1; __o; __f; __g	TACGGAGGGTCCAAGCGTTATCCGGATTCATTGGGTTTAAAGGGTGCGCAGGCGGGCTTGTAAGTCAGTGGTGAAATCTTGCCGCTTAACGGTAAAATTGCCATTGATACTGCAAGTCTTGAATATGGTTGAGGTAGGCGGAATGTGTTGTGTAGCGGTGAAATGCATAGATATGACACAGAACACCGATTGCGAAGGCAGCTTACTAAGCCATTATTGACGCTGAGGCACGAAAGCGTGGGGAGCGAACAGG
denovo6653	0	3.00372e-05	0	0	0.00239987	0.0020872	0.00742084	0.00919873	Bacteria; __Bacteroidetes; __SB-1; __o; __f; __g	TACGGAGGGTCCAAGCGTTATCCGGATTCATTGGGTTTAAAGGGTGCGCAGGCGGAACTTTAAGTCAGTGGTGAAATCTTGCCGCTTAACGGTAAAATTGCCATTGATACTGAAGTTCTTGAATATGGTTGAGGTAGGCGGAATGTGTTGTGTAGCGGTGAAATGCATAGATATGACACAGAACGCCGATTGCGAAGGCAGCTTACTAAGCCATTATTGACGCTGAGGCACGAAAGCGTGGGGAGCGAACAGG
denovo6950	7.20946e-05	0.000120149	0	0	0	0.000251237	0.000494723	0.00047173	Bacteria; __Bacteroidetes; __SB-1; __o; __f; __g	TACGGAGGGTCCAAGCGTTATCCGGATTTATTGGGTTTAAAGGGTGCGCAGGTGGGGGTGTAAGTCAGTGGTGAAATGTTGCCGCTTAACGGTAAAATTGCCATTGATACTGCATCTCTTGAGTATGGTTGAGGTAGGCGGAATGTGTTGTGTAGCGGTGAAATGCATAGATATGACACAGAACACCGATTGCGAAGGCAGCTTACTAAGCCATTACTGACGCTGAGGCACGAAAGCGTGGGGAGCGAACAGG
denovo2920	0.00093723	0.00276343	0	0	0.00132086	0.000309215	0.00260554	0.00427926	Bacteria; __Bacteroidetes; __Sphingobacteriia; __Sphingobacteriales; __WCHB1-69; __g	TACGGAGGGTCCGAGCGTTATCCGGATTTATTGGGTTTAAAGGGTGCGCAGGCGGTACAATAAGTCAGTGGTGAAATCTCGAGGCTCAACCTCGAAACTGCCATTGATACTGTTGTACTAGAGTATAGACGAAGTAGGCGGAATGTAGCATGTAGCGGTGAAATGCTTAGATATGCTACAGAACACCGATTGCGAAGGCAGCTTACTAGACTATTACTGACGCTAATGCACGAAAGCGTGGGGAGCGAACAGG
denovo1764	0.000168221	0.000660819	0.00115577	0.0058812	0.000558108	0.00085034	0.000725594	0.00117932	Bacteria; __Bacteroidetes; __VC2.1_Bac22; __o; __f; __g	TACGGAGGGTGCAAGCGTTATCCGGATTTATTGGGTTTAAAGGGTCCGCAGGCGGACTAGTAAGTCAGTGGTGAAATCTCTCGGCTCAACCGAGAAACTGCCATTGATACTGTTAGTCTAGAGTGTAGTTGGCGTAGGCGGAATATATCATGTAGCGGTGAAATGCTTAGATATGATATAGAACACCGATCGCGAAGGCAGCTTACGAAACTACAACTGACGCTCAGGGACGAAAGCGTGGGGAGCGAACAGG
denovo4442	0.000985293	0.00345428	0	0	0.000651126	0.000328541	0.00122032	0.00131411	Bacteria; __Bacteroidetes; __VC2.1_Bac22; __o; __f; __g	TACGGAGGGTGCAAGCGTTATCCGGATTTATTGGGTTTAAAGGGTGCGCAGGCGGACCAATAAGTCAGTGGTGAAATCCCGAGGCTCAACCTCGGAACTGCCATTGATACTGCTGGTCTTGAATACGGTTGAAGTAGGCGGAATGTAGCATGTAGCGGTGAAATGCATAGAGATGCTACAGAACACCGATCGCGAAGGCAGCTTACTAAGCCGATATTGACGCTCAGGCACGAAAGCGTGGGGAGCGAACAGG
denovo1061	2.40315e-05	9.01117e-05	0.000542504	0	5.58108e-05	0	3.29815e-05	0.00020217	Bacteria; __BD1-5; __c; __o; __f; __g	TACGTAAGGTGCAAGCGTTATCCGGAATCATTGGGCGTAAAGCGTCCGCAGGTGGTTTGTTAAGTTGATTATTAAATACCGGAGCTCAACTTCGGTGCCGTAGTCAAAACTAGCAAACTAGAGTAGTGGAGAGGTATGTGGAATTGTGCAAGTAGGGGTAAAATCCGTAGATATGCACAGGAACACCAAAAGCGAAGGCAGCATACTGGACACTTACTGACACTCAGGGACGAAAGCGTGGGGAGCGAAAGGG
denovo1213	0	0	0	0	9.30181e-05	1.93259e-05	0.00085752	0.0006739	Bacteria; __BD1-5; __c; __o; __f; __g	TACGAGGGGTGCAAGCGTTAATCGGAATCACTGGGTGTAAAGGGTTCGTAGGCGGTTTAATAAGTTGAATATGAAAGACCGAAGCTCAACTTCGTGTTTGTCTTCAAAACTGTTAAACTAGAATCAGGGAGAGGTAAGCGGAATTCTGCGTGTAGGGGTGCAATCCGTAGATACGCAGAGGAACACCAAAAGCGAAGGCAGCTTACTGGAACTGTATTGACGTTCATGAACGAAAGCGTGGGTAGCGAAAAGG
denovo3474	0	0	0	0	0.000316261	0.000270563	3.29815e-05	6.739e-05	Bacteria; __BD1-5; __c; __o; __f; __g	TACGTATGTCCCAAGCGTTACCCGGAATCACTGGGTGTAAAGGGTTCGTAGGTGGCTTAAAAAGTTGGATATTAAAGACCGGAGCTCAACTCCGCGTTTGTCTTCAAAACTCTTAAGCTAGAATCAGGGAGAGGTAAGCGGAATTCTAAGTGTAGGGGTGCAATCCGTAGATACTTAGAGGAACACCAAAAGCGAAGGCAGCTTACTGGAACTGTATTGACACTGAGGAACGAAAGCGTGGGTAGCGAAAAGG
denovo4098	2.40315e-05	3.00372e-05	0.000259458	0	0.0655219	0.0448554	0.131959	0.108565	Bacteria; __BD1-5; __c; __o; __f; __g	TACGTATGTCTCAAGCGTTACCCGGAATCACTGGGTGTAAAGGGTTCGTAGGCGGTTTAATAAGTTGAATATGAAAGACCGAAGCTCAACTTCGTGTTTGTCTTCAAAACTGTTAAACTAGAATCAGGGAGAGGTAAGCGGAATTCTGCGTGTAGGGGTGCAATCCGTAGATACGCAGAGGAACACCAAAAGCGAAGGCAGCTTACTGGAACTGTATTGACGTTCATGAACGAAAGCGTGGGTAGCGAAAAGG
denovo5685	2.40315e-05	0.000240298	0	0	0.00987852	0.00765306	0.021372	0.0156008	Bacteria; __BD1-5; __c; __o; __f; __g	TACGTATGTCTCAAGCGTTACCCGGAATCACTGGGTGTAAAGGGTTCGTAGGCGGTTAGATAAGTTGAAAATGAAAGACCGAGGCTCAACCTCGTGTTTGTCTTCAAAACTGTATAACTAGAATCAGGGAGAGGTAAGCGGAATTCTGTGTGTAGGGGTGCAATCCGTAGATACACAGAGGAACACCAAAAGCGAAGGCAGCTTACTGGAACTGTATTGACGTTCATGAACGAAAGCGTGGGTAGCGAAAAGG
denovo6360	0	0	0	0	0.00119063	0.0005218	0.00108839	0.000774985	Bacteria; __BD1-5; __c; __o; __f; __g	TACGTAAGTCCCAAGCGTTATCCGGAATTACTGGGTGTAAAGGGTTCGTAGGCGGACTTGTAAGTCAGATATGAAAGACCGGAGCTCAACTCCGTGTTTGTCTTTGAAACTGCAAGTCTAGAATTAGGGAGAGGTTAGCGGAATTCTAAGTGTAGGGGTGCAATCCGTAGATACTTAGAGGAACACCAAAAGCGAAGGCAGCTAACTGGAACTATATTGACGCTCATGAACGAAAGCGTGGGTAGCGAAAAGG
denovo6650	0	3.00372e-05	0.00066044	0	1.86036e-05	5.79777e-05	9.89446e-05	0.000101085	Bacteria; __BD1-5; __c; __o; __f; __g	TACGTAAGTCCCAAGCGTTACTCGGAATAATTGGGTGTAAAGGGTTCGTAGGCGGTTATGTAAGTTGGATATGAAAGACCGGAGCTCAACTCCGTGTTTGTGTTCAAAACTGCATAACTAGAATCAGGGAGAGGTAAGCGGAATTCTTAGTGTAGGGGTGCAATCCGTAGATACTAAGAGGAACACCAAAAGCGAAGGCAGCTTACTGGAACTGTATTGACGCTGAGGAACGAAAGCGTGGGTAGCGAAAAGG
denovo679	2.40315e-05	9.01117e-05	0.000990659	0	0	0	0	0	Bacteria; __BHI80-139; __c; __o; __f; __g	GACGGAGGGGGGGAGCGTTGTTCGGAATTACTGGGTGTAAAGGGCATGTAGGTGTTCTAGTAAGTCTTCTGTGAAATCCCTCCGCTTAAGGGAGGAATTGCAGTGGAAACTGCTGGAATTGAGTGCAGGGGAGGAGAGCGGAACTCCCAGTGTAGCGGTGAAATGCGTAGATATTGGGAGGAACACCGGTGGCGAAGGCGGCTCTCTATCCTGATACTGACACTGAAATGCGAAAGCCAGGGTAGCGAACGGG
denovo3202	0.00189849	0.0015319	0	0	0	0	9.89446e-05	6.739e-05	Bacteria; __BHI80-139; __c; __o; __f; __g	TACGTAGGAAGCAAGCGTTGTTCGGATTTACTGGGCGTAAAGAGTGCGTAGGCGGTTGTATAAGTCAAAGGTGAAATCCCTATTCTCAAGGTAGGAACTGCCTTTGATACTGTATGACTTGAGAGCAAGAAGGGGGAACGGAACTCTGGAAGTAGCGGTGAAATGCGTAGATATCCAGAGGAACGCCGGTGGCGAAGGCGGTTCCCTAGTTTGCTTCTGACGCTGAGGCACGAAAGCTAGGGTAGCGATCGGG
denovo3682	0.00427761	0.00375466	0	0.00827273	0.000520901	0.00042517	9.89446e-05	0.00013478	Bacteria; __BHI80-139; __c; __o; __f; __g	TACGTAGGGAGCAAGCGTTGTTCGGATTTACTGGGCGTAAAGAGTGCGTAGGTGGCTATACAAGTCAAGGGTGAAATCTCTACTTTCAAGGTAGAAACTGCCTTTGATACTGTATGGCTAGAGGACAAGAGGGGGAAATGGAACTCTGGGAGTAGCGGTGAAATGCGTAGATATCCAGAGGAACGCCAGTAGCGAAGGCGGTTTCCTGGCTTGTTTCTGACACTGAGGCACTAAAGCTAGGGGAGCGATCGGG
denovo445	0.00252331	0.00174216	0	0	9.30181e-05	0.000135281	0	0	Bacteria; __Caldiserica; __Caldisericia; __Caldisericales; __Caldisericaceae; __Caldisericum	TACGTAGGGGGCGAGCGTTATCCGGAATTACTGGGTGTAAAGGGTATGCAGGCGGATTGATAAGTTGGATGTAAAAACTCAAGGCTTAACTTTGAGCTCGCATTCAAAACTGTTGATCTAGAGAGCAGTAGAGGGAAGTGGAATTCCAGGTGTAGCGGTAAAATGCTTAGATATCTGGAAGAACACCAGTGGCGAAAGCGGCTTCCTGGGCTGTCTCTGACGCTCATATACGAAAGCTAGGGGAGCAAACAGG
denovo433	0.00269153	0.00171212	2.35871e-05	0	0.000186036	7.73036e-05	0.000626649	0.000707595	Bacteria; __Candidate_division_JS1; __c; __o; __f; __g	TACGGGGGGTGCAAGCGTTATCCGGAATTATTGGGCGTAAAGAGCTCGTAGGCGGTCTTAAAAGTCAGGTGTGAAATTAACAGGCTCAACCTGTTAAGGTCATCTGAAACTTTAAGACTTGAGGTTAGAAGAGGAAAGTGGAATTCCCGGTGTAGCGGTGAAATGCGTAGATATCGGGAGGAACACCAGTGGCGAAGGCGGCTTTCTGGTCTATCTCTGACGCTGAGGAGCGAAAGCTAGGGGAGCAAACGGG
denovo4201	0.297294	0.197495	0.00801962	0.0183025	0.0242963	0.0353471	0.0205145	0.0190714	Bacteria; __Candidate_division_JS1; __c; __o; __f; __g	TACATAAGGAGCAAGCGTTATCCGGAATTATTGGGCGTAAAGAGCTCGTAGGCGGTCTTAAAAGTCAGGTGTGAAATTATCAGGCTCAACCTGATAAGGTCATCTGAAACTTTAAGACTTGAGGATAGAAGAGGAAAGTGGAATTCCCGGTGTAGCGGTGAAATGCGTAGATATCGGGAGGAACACCAGTGGCGAAGGCGGCTTTCTGGTCTATCTCTGACGCTGAGGAGCGAAAGCTAGGGGAGCAAACGGG
denovo3140	0.000696914	0.000480596	0	0	0	0	0	0	Bacteria; __Candidate_division_OD1; __c; __o; __f; __g	TACGAGTGCCCCGAGCGTTATCCGGATTTATTGGGCGTAAAGCGTACGTAGGCGGTTTATCGCATCTCCTGTTAAATCACGAGGCTCAACCTCGTGGCCGCGGGAGAGATGGATAAGCTAGAGGCCGGTAGAGGCAAGCGGAATTGCTGGTGTAGGGGTTAAATCCGTTAATATCAGCAGGAACACCAAATGCGAAGGCAGCTTGCTAGAACGGTTCTGACGCTAAGGTACGAAAGCGTGGGGAGCGAATGGG
denovo3633	0.000985293	0.000570708	0.00283046	0	0	0.000154607	0	3.3695e-05	Bacteria; __Candidate_division_OD1; __c; __o; __f; __g	TACAGAGACCTCAAGCGTTATCCGGATTTATTGGGCGTAAAGCGTCTGTAGGTGGAAAAAATAGTCAGATGTTAAATTTCAGGGCTCAACCTTGAAACCGCATCTGAAACGTTTTTTCTCGAGGATGGTAGAGGCAAGTGGAACTTATGGTGTAGCAGTAAAATGCGTTGATATCATAGGGAACACCAAAGGCGAAGGCATCTTGCTGGACCATTCCTGACACTGAGAGACGAAAGCGTGGGTAGCGAATGGG
denovo3744	0.00180237	0.00159197	0.00287763	0	9.30181e-05	0.00042517	0.000296834	0.000101085	Bacteria; __Candidate_division_OD1; __c; __o; __f; __g	TACAGAGACCTCAAGCGTTATCCGGATTTATTGGGCGTAAAGCGTCTGTAGGCGGAATAAATAGTCAGATGTTAAATTTCAGGGCTCAACTCTGAAACCGCATTTGAAACGTTTATTCTAGAGGATGGTAGAGGCAAGTGGAACTTACGGTGTAGCAGTAAAATGCGTTGATACCATAGGGAACACCAAAGGCGAAGGCATCTTGCTGGGCCATTTCTGACGCTGAGAGACGAAAGCGTGGGTAGCGAATGGG
denovo4787	0.000504662	0.00033041	0	0	0	0.000637755	0	0	Bacteria; __Candidate_division_OD1; __c; __o; __f; __g	TACGAGGGCCCCAAGCGTTATCCGGATTTATTGGGTGTAAAGGGTCCGTAGGCGGTTTAACGCATCTCCTGTTAAATCTCAAGGCTCAACCTTGAGGCCGCGGGAGAGATGGTTAAACTAGAGACCGGGAGAGGCACATGGAATTGCTGGTGTAGGGGTTAAATCCGTTAATATCAGCAGGAACACCAAATGCGAAGGCAGTGTGCTAGAACGGTTCTGACGCTCAGGGACGAAAGCGTGGGGAGCGAATGGG
denovo4871	0.000120158	0.000120149	0.000919898	0	0	0	0	0	Bacteria; __Candidate_division_OD1; __c; __o; __f; __g	TACGAGTGCCCCTAGCGTTATCCGGATTTATTGGGCGTAAAGCGTACGTAGGCGGTTTATCGCATCTCCTGTTAAATCCCGAAGCTCAACTTCGGGGCTGCGGGAGAGATGGACAAACTAGAGATCGGGAGAGGCAAGCGGAATTGCTGGTGTAGGGGTTAAATCCGTTAATATCAGCAGGAACACCAAATGCGAAGGCAGCTTGCTAGAACGATTCTGACGCTAAGGTACGAAAGCGTGGGGAGCGAATGGG
denovo5214	0.000240315	0.000210261	0	0.00395334	0	0	0	0	Bacteria; __Candidate_division_OD1; __c; __o; __f; __g	TACAGAGACCTCAAGCGTTATCCGGATTTATTGGGCGTAAAGCGTCTGTAGGTGGAATAAATAGTCAGATGTTAAATTTCAGGGCTCAACTCTGAAACCGCATCTGAAACGTTTATTCTAGAGGACGGCAGAGGCAAGTAGAACTTATAGAGTAGCAGTAAAATGCGTTGATACTATAAGGAATACCAAATGCGAAGGCATCTTGCTGGACCGTTCCTGACACTGAGAGACGAAAGCGTGGGTAGCGAATGGG
denovo6552	0.000985293	0.00033041	0	0	0	0	9.89446e-05	0.000168475	Bacteria; __Candidate_division_OP3; __c; __o; __f; __g	GACGGGGGGAGCGAGCGTTGTTCGGATTTATTGGGCGTAAAGGGCAAGTAGGCGGCTCGCTAAGTCAGATGTGAAATCCCTCCGTTCAACGGAGGAAGGGCATCCGATACTGGCAGGCTTGAGGAGTGGAGAAGCGAGCGGAATTCTCGGTGTAGCGGTGGAATGCGTAGATATCGAGAAGAACTCCAGTGGCGAAGGCGGCTCGCTAGACACAACCTGACGCTGAATTGCGAAAGCCAGGGGAGCGAACGGG
denovo1482	0.000865135	0.000630782	0	0	0	0	3.29815e-05	6.739e-05	Bacteria; __Candidate_division_OP8; __c; __o; __f; __g	AACGTAGGGGGCAAACGTTGCTCGGAATTACTGGGCGTAAAGGGTGCGTAGGTGGCTGAGAAAGTCGAAAATGAAATCCCGAGGCTTAACCTCGGAACTGTTTTCGAAACTACTTAGCTTGAGGATAGTTGAGGAAAACGGAATTCCCGGTGGAGCGGTGAAATGCGTAGATATCGGGAGGAACACCTGAGGCGAAGGCGGTTTTCTGGACTATTCCTGACACTGAGGTACGAAAGCTAGGGTAGCAAACGGG
denovo3425	0.0017543	0.00111138	0.00113218	0	0	0	0.000230871	0.00013478	Bacteria; __Candidate_division_OP8; __c; __o; __f; __g	GACGTAGGGGGCAAACGTTGCTCGGAATTACTGGGCGTAAAGGGTGTGTAGGTGGCTGAGTAAGTCAAAGATGAAATCCCAAGGCTCAACCTTGGAATTGTTTTTGAAACTGTTCAGCTTGAGGATAGTTGAGGAGAATGGAATTCCCGGTGGAGCGGTGAAATGCGTAGATATCGGGAGGAACACCAGAGGCGAAGGCGATTCTCTGGACTATTCCTGACACTGAGACACGAAAGCTAGGGGAGCAAACGGG
denovo6857	0.000360473	0.00033041	0	0	0.00020464	0	3.29815e-05	3.3695e-05	Bacteria; __Candidate_division_OP8; __c; __o; __f; __g	TACGTAGGGGGCGAACGTTGCTCGGAATTACTGGGCGTAAAGGGTGCGTAGGTGGCTGAGTAAGTCAAAGATGAAATCCCGAGGCTTACCCTCGGAACTGTTTTTGAAACTGCTTAGATTGAGGATAGTTGAGGAGAACGGAATTCCCGGTGGAGCGGTGAAATGCGTAGATATCGGGAGGAACACCTGAGGCGAAGGCGGTTCTCTGGACTATTCCTGACACTGAGGTACGAAAGCTAGGGGAGCAAACGGG
denovo1518	0.00151399	0.000841043	0	0	0	0	3.29815e-05	0	Bacteria; __Candidate_division_WS3; __c; __o; __f; __g	TACGGAGGGGTCGAGCGTTATTCGGATTCACTGGGCGTAAAGGGCGCGTAGGCGGGGTCGTGGGTCGGCCGTGAAATCCACCGGCTCAACCGGTGAACTGCGGTCGAAACTACGACTCTTGAGCTCGGTAGAGGAAGGCGGAATTCCTGGTGTAGCGGTGGAATGCGTAGATATCAGGAGGAACACCGGTAGCGAAGGCGGCCTTCTGGGCCGTAGCTGACGCTGAGGCGCGAAAGCCGGGGGAGCGAACAGG
denovo5266	0.000648851	0.000210261	0	0	0	0	3.29815e-05	0	Bacteria; __Candidate_division_WS3; __c; __o; __f; __g	TACGGGGGGAGCAAGCGTTGTTCGGATTTACTGGGCGTAAAGGGCGTCTAGGCGGGCCTTCAAGTCAGATGTGAAATCTCCCGGCTCAACCGGGAACCTGCATTTGATACTGCTGGTCTTGAGTACAGGAGAGGAAAGCGGAACTGAGCGTGTAGCGGTGAAATGCGTAGATATGCTCAGGAACACCGGTGGCGAAGGCGGCTTTCTGGCCTGATACTGACGCTAAAGCGCGAAAGCGTGGGGAGCAAACAGG
denovo861	0.00331635	0.000841043	0	2.44033e-05	0	1.93259e-05	6.59631e-05	0	Bacteria; __Chloroflexi; __Anaerolineae; __Anaerolineales; __Anaerolineaceae; __uncultured	CACGTAGGACGCGAGCGTTATCCGGATTTACTGGGCGTAAAGAGCGTTGAGGCGGTTCCGTAAGTTGGGCGTGAAAGCCCCGGGCTTAACTCGGGGAGGTCGTTCAATACTGCGGAACTTGAGGGCAGCAGAGGGAGGTGGAATTCCCGGTGTAGCGGTGAAATGCGTAGATATCGGGAGGAACACCAGTGGCGAAGGCGGCCTCCTGGGCTGTTCCTGACGCTGAAGGCGAAAGCTAGGGGAGCAAACGGG
denovo1538	0.00367682	0.00240298	0	0	0.000539505	0	0.000131926	0.000168475	Bacteria; __Chloroflexi; __Anaerolineae; __Anaerolineales; __Anaerolineaceae; __uncultured	AACGTAGGAGGCAAGCGTTATCCGGATTTATTGGGCGTAAAGCGCGTGCAGGCGGTTTAACAAGTTGGATGTGAAAGCTCCCGGCTTAACTGGGAGAGGTCGTTCAATACTGTTAGACTAGAGAATGGGAGAGGGAGGTGGAATTCCGGGTGTAGTGGTGAAATGCGTAGATATCCGGAGGAACACCAGTGGCGAAAGCGGCCTCCTAGACCATTTCTGACGCTAAGACGCGAAAGCTAGGGTAGCAAACGGG
denovo2305	0.0035807	0.00192238	0	0	0	0.00106292	0.000131926	0.000101085	Bacteria; __Chloroflexi; __Anaerolineae; __Anaerolineales; __Anaerolineaceae; __uncultured	AACGTAGGAGGCAAGCGTTATCCGGATTCACTGGGCGTAAAGCGCGCGCAGGCGGTTCTGTAAGTCGGACGTGAAAGCCCCCGGCTCAACTGGGGGAGGTCGTTCGATACTGCAGGGCTTGAGGTCGGGAGAGGGAAGCGGAATTCCCGGTGTAGTGGTGAAATGCGTAGATATCGGGAGGAACACCAGTGGCGAAGGCGGCTTCCTGGCCCGCACCTGACGCTAAGGCGCGAAAGCGTGGGTAGCGAACGGG
denovo3222	0.000480631	0.000570708	0	0	0	0.000753711	3.29815e-05	0	Bacteria; __Chloroflexi; __Anaerolineae; __Anaerolineales; __Anaerolineaceae; __uncultured	AACGTAGGAGGCAAGCGTTATCCGGATTTACTGGGCGTAAAGCGCGTGTAGGCGGTTTGGTAAGTCGGACGTTAAAGCTCCCGGCTCAACTGGGAGAGGCCGTTCGAGACTGTCAAACTAGAGGGCAGTAGAGGGAGGTGGAATTTCAGGTGTAGCGGTGAAATGCGTAGATATCTGAAGGAACACCAGTGGCGAAGGCGGCCTCCTGGGCTGTCCCTGACGCTCAGACGCGAAAGCTAGGGTAGCAAACGGG
denovo3824	0.000841104	0.000931155	2.35871e-05	0	0	3.86518e-05	3.29815e-05	0.00013478	Bacteria; __Chloroflexi; __Anaerolineae; __Anaerolineales; __Anaerolineaceae; __uncultured	TACGTAGGAGGCGAGCGTTATCCGGATTTATTGGGCGTAAAGCGCGTGCAGGTGGTTTGGTAAGTTGGGTATGAAATCTCCTGGCTTAACTAGGAGAGGTTGCTCAAAACTACCAGACTAGAGGACGGTAGAGGAAGGTGGAATTCCCGGTGTAGTAGTGAAATGCGTAGATATCGGGAGGAACACCAGTGGCGAAGGCGGCCTTCTGGGCCGTTCCTGACACTAAGACGCGAAAGCATGGGTAGCAAACGGG
denovo4220	0.00079304	0.000690857	0	0	0.000539505	0	0.000164908	3.3695e-05	Bacteria; __Chloroflexi; __Anaerolineae; __Anaerolineales; __Anaerolineaceae; __uncultured	CACGTAGGATCCGAGCGTTATCCGAATTTACTGGGCGTAAAGCGCGTGTAGGCGGTCAGGTAAGTTGGACGTGAAATCTCCTGGCTCAACTAGGAGAGGTCGTTCAAAACTGCCGGACTAGAGGGCGACAGAGGGAGGTGGAATTCCCGGTGTAGTGGTGAAATGCGTAGATATCGGGAGGAACACCAGTGGCGAAGGCGGCCTCCTGGGTCGCACCTGACGCTCAGACGCGAAAGCTAGGGGAGCAAACGGG
denovo5669	0.00161011	0.000931155	0	0	0	0	0.000263852	0.00020217	Bacteria; __Chloroflexi; __Anaerolineae; __Anaerolineales; __Anaerolineaceae; __uncultured	GACGTAGGACGCGAGCGTTATCCGGATTTACTGGGCGTAAAGCGTCTGTAGGCGGAGTGGAAAGTTGGGCGTGAAAGCTCCGGGCTCAACCCGGAGAGGACGTTCAATACTACCAAACTAGAGGGCATCAGAGGAGCGTGGAATTTCCGGTGTAGCGGTAAAATGCGCAGATATCGGAAGGAACACCAGTGGCGAAGGCGGCGCTCTGGGATGCACCTGACGCTAAGAGACGAAAGCTAGGGGAGCGAACAGG
denovo6000	0.00377295	0.00351436	0	0	0	0	0.000197889	0	Bacteria; __Chloroflexi; __Anaerolineae; __Anaerolineales; __Anaerolineaceae; __uncultured	AACGTAGGATCCGAGCGTTATCCGAATTCACTGGGCGTAAAGCGCGTGTAGGCGGTTCGGTAAGTTGGATGTGAAAGCTCCCGGCTCAACTGGGAGAGGACGTTCAAAACTGTTGGACTAGAGGGCGGAAGAGGGAGGTGGAATTCCCGGTGTAGTGGTGAAATGCGTAGATATCGGGAGGAACACCAGTGGCGAAGGCGGCCTCCTGGGCCGCACCTGACGCTCAGACGCGAAAGCTAGGGTAGCAAACGGG
denovo6426	0.00163414	0.00108134	0	0	3.72072e-05	0	0.000131926	6.739e-05	Bacteria; __Chloroflexi; __Anaerolineae; __Anaerolineales; __Anaerolineaceae; __uncultured	AACGTAGGAGGCGAGCGTTATCCGGATTTACTGGGCGTAAAGCGCGTGTAGGCGGTTAGGTAAGTCGGACGTGAAAGCTCCCGGCTCAACTGGGAGAGGCCGTTCGAAACTACCTGACTTGAGGGCAGTAGAGGGAGGTGGAATTCAGGGTGTAGCGGTGAAATGCGTAGATATCCTGAGGAACACCAGTGGCGAAGGCGGCCTCCTGGGCTGACCCTGACGCTCAGACGCGAAAGCTAGGGTAGCAAACGGG
denovo6428	0.000696914	0.000780968	0	0	0	0	0	0	Bacteria; __Chloroflexi; __Anaerolineae; __Anaerolineales; __Anaerolineaceae; __uncultured	AACGTAGGAGGCGAACGTTATCCGGATTTACTGGGCGTAAAGCGCGTGTAGGTGGTTTGGTAAGTTGGGCGTGAAAGCTCCCGGCTCAACTGGGAGAGGTCGTTCAAGACTGCCGGACTAGAGGATGGTAGAGGGAGGTGGAATTCCGGGTGTAGCGGTGGAATGCGCAGATATCCGGAGGAACACCAGTGGCGAAGGCGGCCTCCTGGACCACTCCTGACACTCAGACGCGAAAGCTAGGGTAGCAAACGGG
denovo2704	0.000432568	0.000210261	0	0	0.000148829	0	0	6.739e-05	Bacteria; __Chloroflexi; __Caldilineae; __Caldilineales; __Caldilineaceae; __uncultured	GACGTAGGAGGCGAGCGTTATCCGGATTTATTGGGCGTAAAGCGCGTGCAGGCGGTGCCTTAAGTCGGATGTGAAATCTCCCGGCCTAACTGGGAGGGGTCATTCGATACTGGGGCACTTGAGGGCGGGAGAGGGAAGTGGAATTCCCGGTGTAGCGGTGGAATGCGCAGATATCGGGAGGAACACCAGTGGCGAAGGCGACTTCCTGGACCGTTCCTGACGCTGAGACGCGAAAGCTAGGGTAGCAAACGGG
denovo1160	0.00860329	0.00720894	0	0	0.000558108	0.000289889	0.000725594	0.00053912	Bacteria; __Chloroflexi; __Dehalococcoidia	TACGTAGGAGGCGAGCGTTATCCGGATTTACTGGGCGTAAAGCGGGCGTAGGCGGCTTTTCAAGTCGGACGTAAAATCTCCCGGCTTAACCGGGAGAGACCATTCGATACTGTTGGGCTAGAGGGCAGCAGAGGGAGGTGGAATTCCCGGTGGAGTGGTGAAATGCGTAGATATCGGGAGGAACACCAGTGGCGAAGGCGGCCTCCTGGGCTGTTTCTGACGCTGAGGCCCAAAAGCGTGGGGAGCAAACAGG
denovo2443	0.000456599	9.01117e-05	0	0	0.000279054	0	3.29815e-05	6.739e-05	Bacteria; __Chloroflexi; __Dehalococcoidia	TACGTAGGAGGCTAGCGTTATCCGGATTTATTGGGCGTAAAGAGGGCGTAGGCGGTTCTTCAAGTCGGATGTAAAATCTCCCGGCTTAACTGGGAGGGACCATTCGATACTGTTGGGCTAGAGGGCAGCAGGGGGAGGTGGAATTCCCGGTGTAGTGGTGAAATGCGTAGATATCGGGAGGAATACCAGTGGCGAAGGCGGCCTCCTGGGCTGTTGCTGACGCTGAGGCCCGAAAGCGTGGGGAGCGAACAGG
denovo3568	0.00153802	0.00246305	0	0	0.000279054	0.000193259	0.00042876	0.000370645	Bacteria; __Chloroflexi; __Dehalococcoidia	TACGTAGGAGGCGAGCGTTATCCGGATTTACTGGGCGTAAAGAGGGCGTAGGCGGTTCTTCAAGTCGGATGTAAAATCTCCCGGCTCAACTGGGAGGGATCATTCGATACTGCTGGGCTGGAGGGTAGCAGAGGGAGGTGGAATTCCCGGTGTAGTGGTGAAATGCGTAGATATCGGGAGGAACACCAGTGGCGAAGGCGGCCTCCTGGGCTATTTCTGACGCTGAGGCCCAAAAGCGTGGGGAGCGAACAGG
denovo6005	0.000552725	0.000480596	0	0	0	0	6.59631e-05	0.000101085	Bacteria; __Chloroflexi; __Dehalococcoidia	TACGTAGGAGGCAAGCGTTATTCGGATTTACTGGGCGTAAAGAGGGCGCAGGTGGCTTTTCAAGTCGGGTGTAAAATCTCCCTGCTCAACGGGGAGGGGGCATCCGATACTGTTGAGCTAGAGGGCAGCAGAGGGAGGTAGAATTTCCGGTGTAGTGGTGAAATACGTAGATATCGGGAAGAATACCAGTGGCGAAGGCGGCCTCCTGGGCTGTTTCTGACACTGAGGCCCGAAAGCGTGGGGAGCGAACAGG
denovo6389	0.000408536	0.000270335	0	0	0.000241847	0	9.89446e-05	6.739e-05	Bacteria; __Chloroflexi; __Dehalococcoidia	TACGTAGGCGGCGAGCGTTATCCGGATTTACTGGGCGTAAAGAGGGCGTAGGCGGTTTTTCAAGTCGAATGTAAAATCTCCCGGCTTAACTGGGAGGGACCATTCGATACTGCTGGGCTAGAGGGCAGCAGAAGGAGGCGGAATTCCCGGTGTAGTGGTGAAATGCGTAGATATCGGGAGGAACACCAGTGGCGAAGGCGGCCTCCTAGGCTGTTTCTGACGCTGAGGCCCAAAAGCGTGGGGAGCGAACAGG
denovo1678	0.000817072	0.000750931	0	0	0.000167433	0	0.000131926	0.000168475	Bacteria; __Chloroflexi; __Dehalococcoidia; __MSBL5; __f; __g	GACGTAGGAGGCGAGCGTTATCCGGATTTACTGGGCGTAAAGGGCGTGTAGGCGGCCCTTCAAGTCTTTGGTGAAATCTCCCGACTCAATTGGGAGGGTGCCAGAGAAACTGGAGAGCTTGAGGACAGCAGAGGGGGGTGGAATTCCCGGTGTAGTGGTGATATGCGTAGATATCGGGAGGAACACCAGTGGCGAAGGCGGCCCCCTGGGCTGTTCCTGACGCTGAGGCGCGAAAGCGTGGGGAGCAAACAGG
denovo2415	0.000432568	0.000390484	0	0	0.000297658	0	9.89446e-05	6.739e-05	Bacteria; __Chloroflexi; __Dehalococcoidia; __MSBL5; __f; __g	GACGTAGGAGGCGAGCGTTATCCGGAATTATTGGGCGTAAAGGGCGTGTAGGCGGCTCTTCAAGTCTTTGGTGAAATCTCCCGGCTCAACTGGGAGGGTGTCAGAGAAACTGGAGGGCTTGAGGGCAGTAGAGGGGGGTGGAATTCCCGGTGTAGTGGTGATATGCGTAGATATCGGGAGGAACACCAGTGGCGAAGGCGGCCCCCTGGGCTGTTCCTGACGCTGAAGCGCGAAAGCGTGGGGAGCAAACAGG
denovo5243	0.000408536	0.000420521	0	0	0	0	6.59631e-05	3.3695e-05	Bacteria; __Chloroflexi; __Dehalococcoidia; __MSBL5; __f; __g	TACGTAGGAGGCGAGCGTTATCCGGATTTATTGGGCGTAAAGAGCGCGTAGGCGGCCTATTAAGTCAGTTGTGAAAGCTCCCAGCTTAACTGGGAGAGGTCAATTGATACTGGTGGGCTTGAGGGCAGCAGAGGGAGGTGGAATTCCCGGTGTAGCGGTGAAATGCGTAGAGATCGGGAGGAACACCAGTGGCGAAGGCGACCTCCTGGGCTGTTTCTGACGCTGAGGCGCGAAAGCGTGGGGAGCAAACAGG
denovo6022	0.00192252	0.00144179	0	0	0	0	0.000164908	0.00013478	Bacteria; __Chloroflexi; __Dehalococcoidia; __MSBL5; __f; __g	GACGTAGGAGGCGAGCGTTATCCGGAATTACTGGGCGTAAAGGGCGAGTAGGCGGCCCCTTAAGTCTGTGGTGAAATCTCCCGGCTCAACTGGGAGGGAGTCACAGAAACTGGAGGGCTTGAGGGCAGCAGAGGGAGGTGGAATTCCCGGTGTAGTGGTGAAATACGTAGATATCGGGAGGAACACCAGTGGCGAAGGCGGCCTCCTGGGCTGCACCTGACGCTGAGGCGCGAAAGCGTGGGGAGCAAACAGG
denovo2715	0.000336441	0.00033041	0	0	0	0.000115955	3.29815e-05	6.739e-05	Bacteria; __Chloroflexi; __Dehalococcoidia; __Sh765B-AG-111; __f; __g	TACGTAGGTGGCGAGCGTTATCCGGATTTACTGGGTGTAAAGAGGGCGTAGGCGGCTTTTCAAGTCGGATATAAAATCTCCCGGCTTAACTGGGAGGGACTATTCGATACTGTTGGGCTAGAGGGCAGCAGGGGGAGGTGGAATTCCCGGTGTAGTGGTGAAATGCGTAGATATCGGGAGGAACACCCGTGGCGAAGGCGGCCTCCTGGGCTGTTGCTGACGCTGAGGCCCGAAGGCGTGGGGAGCAAACAGG
denovo5239	0.000552725	0.000390484	0	0	0.000186036	0	3.29815e-05	0	Bacteria; __Chloroflexi; __Dehalococcoidia; __Sh765B-AG-111; __f; __g	TACGTAGGTGGCAAGCGTTATCCGGATTTACTGGGCGTAAAGCGGGTGCAGGCGGCTTTCCAAGTCGAATATAAAATCTCCCGGCTTAACTGGGAGGGACTATTCGATACTGTTGGGCTAGAGGGCAGCAGGGGGAGGTGGAATTCCCGGTGTAGTGGTGAAATGCGTAGATATTGGGAGGAACACCAGTGGCGAAGGCGGCCTCCTGGGCTGTTGCTGACGCTGAGGCCCGAAAGCGTGGGGAGCAAACAGG
denovo6884	0.00141786	0.000690857	0	0	0.000186036	0.000154607	0.000197889	0.000303255	Bacteria; __Chloroflexi; __Dehalococcoidia; __vadinBA26; __f; __g	TACGTAGGAGGCGAGCGTTATCCGGATTTACTGGGCGTAAAGAGGGCGTAGGCGGCTTTTCAAGTCGGGTGTGAAATCTCCCCGCTTAACGGGGAGGGGTCATCCGATACTGTTAAGCTAGAGGGCAGCAGAGGGAGGTGGAATTCCCGGTGGAGTGGTGAAATGCGTAGATATCGGGAGGAACACCAGTGGCGAAGGCGGCCTCCTGGGCTGTTTCTGACGTTGAGGCCCGAAAGCGTGGGGAGCGAACAGG
denovo634	2.40315e-05	6.00745e-05	0	0	0.000186036	9.66296e-05	0.000296834	0.000438035	Bacteria; __Deferribacteres; __Deferribacteres; __Deferribacterales; __Deferribacteraceae; __uncultured	TACGGAGGGGGCAAGCGTTGTTCGGAGTCACTGGGCGTAAAGCGCTCGTAGGTGGTAGTGTAAGTCAGGGGTTAAAGGCATCGGCTCAACCGGTGTACGGCCTTTGAAACTGCACAACTAGAGTACCAGAGAGGAATGCGGAATTTCCGGTGTAGCGGTGAAATGCGTAGATATCGGAAGGAACACCAGTAGCGAAGGCGGCATTCTGGCTGTGTACTGACACTGAGGAGCGAAAGCGTGGGTAGCAAACAGG
denovo3706	0.000528694	0.000630782	0	0	0	0	0	6.739e-05	Bacteria; __Deferribacteres; __Deferribacteres; __Deferribacterales; __LCP-89; __g	TACGGGGGGAGCAAGCGTTGTCCGGATTTACTGGGCGTAAAGGGCGTGTAGGCGGGACGGTCAGTCGAAGGTGAAAATTCCAGGCTCAACCTGGAACCTGCCTTCGATACTGCCGTTCTTGAGTGCAGGAGAGGGTAGTGGAATTCCCGGTGTAGCGGTGGAATGCGCAGATATCGGGAGGAACACCCGTGGCGAAGGCGGCTACCTGGCCTGACACTGACGCTGAGGCGCGAAAGCGTGGGGAGCAAACAGG
denovo2771	0.000240315	0.000210261	0.00120294	0	0	0.000193259	0	0	Bacteria; __Deferribacteres; __Deferribacteres; __Deferribacterales; __SAR406_clade(Marine_group_A); __g	TACGGGGGGAGCTAGCGTTGTCCGGAATTATTGGGCGTAAAGAGCGTGTAGGCGTCCCAACAAGTTTCTGGTGAAATACTTCTGCTTAACGGAAGAACTGCCAGAAAAACTGTTGGGATTGAGTTCAGAAGAGGAAAGCGGAATTCCTGGTGTAGCGGTGAAATGCGTAGATATCAGGAAGAACACCAGTGGCGAAGGCGGCTTTCTAGTTTGAAACTGACGTTGAGACGCGAAAGCGTGGGTAGCAAACAGG
denovo6957	0.000432568	0.000210261	0	0	1.86036e-05	0.000193259	3.29815e-05	6.739e-05	Bacteria; __Deferribacteres; __Deferribacteres; __Deferribacterales; __SAR406_clade(Marine_group_A); __g	TACGGGGGGAGCAAGCGTTGTCCGGAATCATTGGGCGTAAAGAGCACGTAGGCGTCTTTGTAAGTTTCTGGTGAAATACTTCTGCTTAACGGAAGAACTGCCAGAGAAACTACTTAGATTGAGTTCAGAAGAGGGAAGCGGAATTCCTGGTGTAGCGGTGAAATGCGTAGATATCAGGAAGAACACCGGTGGCGAAGGCGGCTTCCTAGTCTGAAACTGACGCTGAGGTGCGAAAGCGTGGGGAGCGAACAGG
denovo6300	0.000672883	0.000240298	0	0	0	0	9.89446e-05	0.000101085	Bacteria; __Deinococcus-Thermus; __Deinococci; __KD3-62; __f; __g	GACGGAGGGGGCAAGCGTTGTCCGGATTTATTGGGCGTGAAGCGCGCGTAGGCGGTCCGTTAAGTCGGCTGTGAAAGTGCTGGGCTCAACCCAGCAATGTCAGTCGATACTGGCGGACTCGAGTCCGATAGAGGGAAGTGGAATTGCTGGTGTAGCGGTGGAATGCGTAGAGATCAGCAAGAACACCAGTGGCGAAGGCGGCTTCCTGGGTCGGTACTGACGCTGAGGCGCGAAAGCTAGGGGAGCGAACCGG
denovo5608	0.000192252	0.00108134	0	0	0.000223243	0	0.000131926	0.00013478	Bacteria; __Fibrobacteres; __Fibrobacteria; __possible_order_07; __f; __g	TACGGGGGGAGCAAGCGTTGTCCGGAATCATTGGGCGTAAAGGGCATGTAGGTGGTAATTTAAGTCAGTTTTTAAATGTCACGGCTTAACCGTGGACTGGAATTGAAACTGGATTACTTGAGTATGAGAGGGGACAGAGGAATACCTAGTGTAGCGGTGGAATGCGTAGATATTAGGTAGAACACCCGAGGCGAAGGCGTCTGTCTGGCTCATTACTGACACTGAAATGCGAAAGCATGGGTAGCGAACAGG
denovo6250	2.40315e-05	0.00033041	0	0.00700376	0	0	0	0.000101085	Bacteria; __Fibrobacteres; __Fibrobacteria; __possible_order_07; __f; __g	TACGGGGGGAGCGAGCGTTGTCCGGAATCATTGGGCGTAAAGGGCATTCAGGTGGGTCTTTAAGTCAGTTGTTAAATATTACGGCTTAACCGTATTATGCAATTGATACTGGAGATCTTGAGTTTGAGAGGGGACAGTGGAATACCTAGTGTAGCGGTGGAATGCGTAGATATTAGGTAGAACACCGGCGGCGAAGGCGACTGTCTGGCTCATAACTGACACTGAAGTGCGAAAGCATGGGTAGCAAACAGG
denovo1467	0.000216284	0.000480596	0.00186338	0	0.00020464	0.000270563	0.000329815	0.000572815	Bacteria; __Firmicutes; __Clostridia; __Clostridiales; __Family_XII_Incertae_Sedis	TACGTAGGGTGCAAGCGTTATCCGGAATCATTGGGCGTAAAGGGTGCGTAGGTGGTTTAACAAGTCAGAAGTGAAAGGCAACGGCTCAACCGATGTAAGCTTTTGAAACTGTTAAACTTGAGTGCAGGAGAGGAAAGTGGAATTCCTAGTGTAGCGGTGAAATGCGTAGATATTAGGAGGAACACCAGTGGCGAAGGCGACTTTCTGGACTGTAACTGACACTGAGGCACGAAAGCGTGGGGAGCGAACAGG
denovo392	0.000264347	0.000660819	0	0	0.000334865	0	0.000131926	0	Bacteria; __Firmicutes; __Clostridia; __Clostridiales; __Family_XII_Incertae_Sedis; __Fusibacter	TACGTAAGTGGCAAGCGTTATCCGGAATTACTGGGCATAAAGGGTTCGTAGGCGGTCAAAAAAGCCAATAGTGAAATCCACCGGCCTAACCGGTGTAAGCTAATGGAACTGATTGACTTGAGTACAGGAGAGGAAAGTGGAATTCCTAATGTAGTAGTGAAATGCGTAGATATTAGGAGGAACATCAGTAGCGAAGGCGACTTTCTGGACTGAAACTGACGCTGAGGAACGAAAGCGTGGGGAGCAAACAGG
denovo2922	9.61261e-05	9.01117e-05	0.0128314	0.00751623	0.000390676	0.00042517	0.000593668	0.000640205	Bacteria; __Firmicutes; __Clostridia; __Clostridiales; __Family_XII_Incertae_Sedis; __Fusibacter	TACGTATGGTGCAAGCGTTATCCGGAATCACTGGGCGTAAAGGGTACGTAGGCGGTTTTGCAAGTCAGAAGTGAAAGGCTACGGCTCAACCGTAGTAAGCTTTTGAAACTGCAAGACTAGAGTTCAGGAGAGGTAAGTGGAATTCCTAGTGTAGAGGTGAAATTCGTAGATATTAGGAGGAACACCAGTGGCGAAGGCGACTTACTGGACTGATACTGACGCTGAGGTACGAAAGCGTGGGGAGCGAACAGG
denovo3613	0	9.01117e-05	0.00471743	0	0.000762748	0.000869666	0.000560686	0.000505425	Bacteria; __Firmicutes; __Clostridia; __Clostridiales; __Family_XII_Incertae_Sedis; __Fusibacter	TACGTAAGGGGCAAGCGTTATCCGGAATCACTGGGCGTAAAGGGTGCGTAGGTGGTCTTTTAAGTCAGAAGTGAAAGGCATTGGCTCAACCAATGTAAGCTTTTGAAACTGAAAGACTTGAGTGCAGGAGAGGTAAGTGGAATTCCTAGTGTAGCGGTGAAATGCGTAGATATTAGGAGGAACACCAGTGGCGAAGGCGACTTACTGGACTGTTACTGACACTGAGGCACGAAAGCGTGGGGAGCGAACAGG
denovo4216	0	0.000120149	0	0	0.000297658	0.000193259	0.000131926	6.739e-05	Bacteria; __Firmicutes; __Clostridia; __Clostridiales; __Lachnospiraceae	TACGTAGGGGGCAAGCGTTATCCGGATTTACTGGGTGTAAAGGGTACGTAGGCGGCTGACTAAGTCAGATGTGAAAGCCCGAGGCTCAACCTCGGGATTGCATTTGAAACTGGTCAGCTAGAGTACAGGAGAGGTAAGTGGAATTCCTAGTGTAGCGGTGAAATGCGTAGATATTAGGAAGAACACCAGTGGCGAAGGCGACTTACTGGACTGTAACTGACGCTGAGGTACGAAAGCGTGGGGAGCGAACAGG
denovo381	0	3.00372e-05	0	0	0.00145108	0.00150742	0.000395778	0.000370645	Bacteria; __Firmicutes; __Clostridia; __Clostridiales; __Lachnospiraceae; __uncultured	TACGTAGGGGGCAAGCGTTATCCGGAATTACTGGGTGTAAAGGGTGCGTAGGCGGTTTATTAAGTCAGATGTGAAAGCCCGGGGCTCAACCCCGGGACTGCATTTGAAACTGGTAAACTAGAATACAGGAGAGGTAAGTGGAATTCCTAGTGTAGCGGTGAAATGCGTAGATATTAGGAGGAACACCAGTGGCGAAGGCGACTTACTGGACTGTTATTGACGCTGAGGCACGAAAGCGTGGGGAGCAAACAGG
denovo5755	0.000240315	0.000690857	0	0	0	0.000173933	6.59631e-05	0.000168475	Bacteria; __Fusobacteria; __Fusobacteriia; __Fusobacteriales; __Fusobacteriaceae; __Psychrilyobacter	TACGTATGTCGCAAGCGTTATCCGGAATTATTGGGCGTAAAGCGAGTCTAGGCGGCTTGTTAAGTCAGATGTGAAAATGCGGGGCTCAACTCCGTATTGCGTTTGAAACTGGCAGGCTAGAGTACTGGAGAGGTGGGCGGAACTACAAGTGTAGAGGTGAAATTCGTAGATATTTGTAGGAATGCCGATAGTGAAGACAGCTCACTGGACAGATACTGACGCTAAAGCTCGAAAGCGTGGGGAGCGAACAGG
denovo5092	0.00463809	0.00207257	0	0	0	0	0.000197889	0.000101085	Bacteria; __Fusobacteria; __Fusobacteriia; __MSBL6; __f; __g	GACGAAGGATGCAAGCGTTATCCGGAATTACTGGGCGTAAAGGGTGTCTAGGCGGTTGAGTAAGTCACCTGTGAAAGCCCTCAGCTTAACTGAGGAACGTCAGGTGAAACTGCTTGGCTTGGGTGTAGGAGAGGAGAGTGGAACTCACAGAGTAGCGGTGGAATGCGTAGATACTGTGAGGTACCCCGATGGCGAAGGCAACTCTCTGGCCTACTACCGACGCTGAAGCACGAAAGCGTGGGGAGCAAAGGGG
denovo6448	0.00108142	0.00054067	0.00136805	0	0	0	0.000197889	0.00026956	Bacteria; __Fusobacteria; __Fusobacteriia; __MSBL6; __f; __g	GACGAAGGATGCAAGCGTTATCCGGAATTACTGGGCGTAAAGGGCGCCTAGGCGGCTGAGTAAGTCACCCGTGAAAGCCCTCAGCTCAACTGAGGAATGTCGAGTGAAACTGCCCAGCTTGGGTGCAGGAGAGGAGGGTGGAACTCACAGAGTAGCGGTGGAATGCGTAGATACTGTGAGGTACCCCGATGGCGAAGGCAACCCTCTAGCCTGCTACCGACGCTGAAGCGCGAAAGCGTGGGGAGCAAAGGGG
denovo4957	0.00103336	0.000390484	0	2.44033e-05	0	0	0	0	Bacteria; __Hyd24-12; __c; __o; __f; __g	TACGGAGGGAGCAAGCGTTGTCCGGAATCATTGGGCGTAAAGGGCACGTAGGCGGTTAAGTAAGTCGAATGTGAAATCTCATGGCTTAACTGTGAAACTGCGTTCGAAACTACTTAACTTGAGTACTGGAGAGGTATGCGGAATTCCTGGTGTAGCGGTGGAATGCGTGGATATCAGGAAGAACACCGGTGGCGAAGGCGGCATACTGGCCAAGTACTGACGCTGAGGTGCGAAAGCGTGGGGAGCAAACGGG
denovo5129	0.00326829	0.00174216	0	0	0	0	0.000164908	0.000235865	Bacteria; __Planctomycetes; __Phycisphaerae	GACGAAGGTGGCAAGCGTTGCTCGGAATTACTGGGCTTAAAGCGGGCGCAGGCGGCCCGGTCAGTCGGATGTGAAAGCCCTCGGCTCAACCGAGGAATGGCACCCGATACTGCCGGGCTTGAGGCATTCAGGGGCGACTGGAACTCTCGGTGGAGCGGTGATATGCGTAGATATCGAGAGGAACGCCAATGGCGAAGGCAGGTCGCTGGGGATGTCCTGACGCTGAGGCCCGAAAGCCAGGGGAGCGAACGGG
denovo314	0.00103336	0.000450559	0	0	0	0	3.29815e-05	0.000101085	Bacteria; __Planctomycetes; __Phycisphaerae; __MSBL9; __f; __g	GACGAAGGTGGCGAGCGTTGTTCGGTGTTACTGGGCTTAAAGCGTGTGTAGGCGGAAAAGTAAGCGTCTTGTGAAAGCCCTCGGCTTAACCGAGGAATTGCTTGGCGAACTACTTTTCTTGAGGCAAGTAGGGGTGCATGGAACTCTTGGTGGAGCGGTGGAATGCGTAGATATCAAGAGGAACGCCAATGGAGAAATCAGTGCACTGGGCTTGTCCTGACGCTGAGACACGAAAGCGTGGGGAGCGAACGGG
denovo551	0.000456599	0.000240298	0	0	0	0	9.89446e-05	0.00013478	Bacteria; __Planctomycetes; __Phycisphaerae; __MSBL9; __f; __g	GACGAAGGTGGCAAGCGTTGTTCGGTGTTACTGGGCTTAAAGCGTGTGTAGGCGGAAAAGTAAGCGCTTTGTGAAATCCCCCGGCTTAACCGGGGAATTGCGTGGCGTACTGCTTTTCTTGAGGCAAGTAGGGGTGCATGGAACTCTTGGTGGAGCGGTGGAATGCGTAGATATCAAGAGGAACGCCAGTGGAGAAATCGGTGCACTGGGCTTGTCCTGACGCTGAGACACGAAAGCGTGGGGAGCGAACGGG
denovo830	0	0	0	0	0.000632523	0	3.29815e-05	3.3695e-05	Bacteria; __Planctomycetes; __Phycisphaerae; __MSBL9; __f; __g	GACGAAGGTGACAAGCGTTGTTCGGTATCACTGGGCTTAAAGAGTGTGTAGGCGGAAAGGTTAGCGTCCTGTGAAAGCCCCCGGCTTAACCGGGGAATTGCTCGACGAACTGCCTTTCTTGAGGCAAGTAGGGGTGCACGGAACTCTTGGTGGAGCGGTGAAATGCGTAGATATCAAGAGGAACGCCGGTGGAGAAATCGGTGCACTGGGCTTGTTCTGACGCTGAGACACGAAAGCGTGGGTAGCGAACGGG
denovo1520	0.000480631	0.000420521	0	0	0	0	3.29815e-05	0	Bacteria; __Planctomycetes; __Phycisphaerae; __MSBL9; __f; __g	GACGAAGGTGGCAAGCGTTGTTCGGTATTACTGGGCTTAAAGCGTGTGTAGGCGGAAAGGTAAGCGTCCTGTGAAAGCCCTCGGCTCAACCGGGGAATTGCGAGGCGAACTGCTTTTCTTGAGGCAAGTAGGGGTGCATGGAACTCTTGGTGGAGCGGTGGAATGCGTAGATATCAAGAGGAACGCCGGTGGAGAAATCGGTGCACTGGGCTTGTTCTGACGCTGAGACACGAAAGCGTGGGGAGCGAACGGG
denovo1798	0.00273959	0.000630782	0	0	0	0	0	0.000101085	Bacteria; __Planctomycetes; __Phycisphaerae; __MSBL9; __f; __g	GACGAAGGTGACAAGCGTTGTTCGGTATTACTGGGCTTAAAGCGTGTGTAGGCGGAACGGTTAGCGTCTTGTGAAAGCCCCCGGCTTAACCGGGGAATTGCTGGACGAACTGCTGTTCTTGAGGCAAGTAGGGGTGCACGGAACTCTTGGTGGAGCGGTGAAATGCGTAGATATCAAGAGGAACGCCGGTGGAGAAATCGGTGCACTGGGCTTGTCCTGACGCTGAGACACGAAAGCGTGGGTAGCGAACGGG
denovo2538	0.00446986	0.00276343	0	0	0	0	0.000164908	0.000168475	Bacteria; __Planctomycetes; __Phycisphaerae; __MSBL9; __f; __g	GACGAAGGTGACGAGCGTTGTTCGGTATCACTGGGCTTAAAGAGTGTGTAGGCGGATAGGTAAGCGTCTTGTGAAAGCCCTCGGCTTAACCGGGGAATTGCTTGACGAACTGCTTTTCTTGAGGCAAGTAGGGGTGCACGGAACTCTTGGTGGAGTGGTGAAATGCGTAGATATCAAGAGGAACGCCGGTGGAGAAATCGGTGCACTGGGCTTGTTCTGACGCTGAGACACGAAAGCGTGGGGAGCGAACGGG
denovo3240	0.00062482	0.000300372	0	0	0	0	3.29815e-05	0	Bacteria; __Planctomycetes; __Phycisphaerae; __MSBL9; __f; __g	GACGAAGGTGGCAAGCGTTGTTCGGTGTTACTGGGCTTAAAGCGTGTGTAGGCGGAATGGTAAGCGTCGCGTGAAATCCCTCGGCTTAACCGAGGAATTGCTTGGCGAACTGCCTTTCTTGAGGCAAGTAGGGGTGCATGGAACTCTTGGTGGAGCGGTGGAATGCGTAGATATCAAGAGGAACGCCAATGGAGAAATCAGTGCACTGGGCTTGTCCTGACGCTGAGACACGAAAGCGTGGGGAGCGAACGGG
denovo3585	0.000769009	0.000300372	0	0	0	0	0.000230871	0.00013478	Bacteria; __Planctomycetes; __Phycisphaerae; __MSBL9; __f; __g	GACGAAGGTGGCGAGCGTTGTTCGGTGTTACTGGGCTTAAAGCGTGTGTAGGCGGGTTGGTTAGCGTCCTGTGAAATCCCTCGGCTTAACCGAGGAATGGCTGGGCGAACTGCCAACCTTGAGGCAGGTAGGGGCGCATGGAACTCTTGGTGGAGCGGTGGAATGCGTAGATATCAAGAGGAACGCCGATGGAGAAATCAGTGCGCTGGGCCTGTCCTGACGCTGATACACGAAAGCGTGGGGAGCGAACGGG
denovo4017	0.00247525	0.0017722	0	0	0	0.000309215	0.000626649	0.00020217	Bacteria; __Planctomycetes; __Phycisphaerae; __MSBL9; __f; __g	GACGAAGGTGGCAAGCGTTGTTCGGTATCACTGGGCTTAAAGCGTGTGTAGGCGGAAAAGTAAGCGTCGCGTGAAAGCCCCCGGCTTAACCGGGGAACTGCTCGACGAACTGCTTTTCTTGAGGCAAGTAGGGGTGCACGGAACTCTTGGTGGAGCGGTGGAATGCGTAGATATCAAGAGGAACGCCGGTGGAGAAATCGGTGCACTGGGCTTGTTCTGACGCTGAGACACGAAAGCGTGGGGAGCGAACGGG
denovo4140	0.00283572	0.00156194	0	0	0	0	0.000131926	0.000168475	Bacteria; __Planctomycetes; __Phycisphaerae; __MSBL9; __f; __g	GACGAAGGTGGCAAGCGTTGTTCGGTATTACTGGGCTTAAAGCGTGTGTAGGCGGAAATGTAAGCGTTGCGTGAAAGCCCCCGGCTTAACCGGGGAACTGCGCAACGAACTGCGTTTCTTGAGGCAAGTAGGGGTGCATGGAACTCTTGGTGGAGCGGTGGAATGCGTAGATATCAAGAGGAACGCCAGTGGAGAAATCGGTGCACTGGGCTTGTCCTGACGCTGAGACACGAAAGCGTGGGGAGCGAACGGG
denovo4266	0.00146592	0.000750931	0	0	0	0	0	0	Bacteria; __Planctomycetes; __Phycisphaerae; __MSBL9; __f; __g	GACGAAGGTGGCGAGCGTTGTTCGGTATTACTGGGCTTAAAGCGTGTGTAGGCGGAGATGTAAGCGTTGCGTGAAATCCCCCGGCTTAACCGGGGAACTGCGTAAGGAACTGCATTTCTTGAGGCAAGTAGGGGTGCATGGAACTCTTGGTGGAGCGGTGGAATGCGTAGATATCAAGAGGAACGCCAGTGGAGAAATCGGTGCACTGGGCTTGTTCTGACGCTGAGACACGAAAGCGTGGGTAGCGAACGGG
denovo4870	0.00213881	0.00108134	0	0	0	0	0.000164908	0.00013478	Bacteria; __Planctomycetes; __Phycisphaerae; __MSBL9; __f; __g	GACGAAGGTGGCAAGCGTTGTTCGGTGTCACTGGGCTTAAAGCGTGTGTAGGCGGAAAGGTAAGCGTCCTGTGAAAGCCCCCGGCTTAACCGGGGAATTGCTCGACGAACTGCCCTTCTTGAGGCAAGTAGGGGTGCATGGAACTCTTGGTGGAGCGGTGGAATGCGTAGATATCAAGAGGAACGCCGGCGGAGAAATCGGTGCACTGGGCTTGTACTGACGCTGAGACACGAAAGCGTGGGTAGCGAACGGG
denovo5197	0.000408536	0.000450559	0	0	0	0.000463822	0.000362797	0.000168475	Bacteria; __Planctomycetes; __Phycisphaerae; __MSBL9; __f; __g	GACGAAGGTGGCGAGCGTTGTTCGGTGTTACTGGGCTTAAAGAGTGTGTAGGCGGAAAAGTAAGCGTCCTGTGAAAGCCCTCGGCTTAACCGAGGAATCGCTCGACGAACTGCTTTTCTTGAGGCAAGTAGGGGTGCATGGAACTCTTGGTGGAGCGGTGGAATGCGTAGATATCAAGAGGAACGCCGGTGGAGAAATCGGTGCACTGGGCTTGTCCTGACGCTGAGACACGAAAGCGTGGGGAGCGAACGGG
denovo5507	0.00124964	0.000720894	0	0	0	0	3.29815e-05	0	Bacteria; __Planctomycetes; __Phycisphaerae; __MSBL9; __f; __g	GACGAAGGTGGCAAGCGTTGTTCGGTATTACTGGGCTTAAAGCGTGTGTAGGCGGAAAAGTAAGCGTTTTGTGAAAGCCCCCGGCTTAACCGGGGAAATGCGAGACGTACTGCTTTTCTTGAGCCAAGTAGGGGTGCACGGAACTCTTGGTGGAGCGGTGGAATGCGTAGATATCAAGAGGAACGCCAGTGGAGAAATCGGTGCACTGGGCTTGTGCTGACGCTGAGACACGAAAGCGTGGGGAGCGAACGGG
denovo5541	0.000720946	0.000180223	0	0	0	0	0	3.3695e-05	Bacteria; __Planctomycetes; __Phycisphaerae; __MSBL9; __f; __g	GACGAAGGTGGCTAGCGTTGTTCGGTGTTACTGGGCTTAAAGCGTGTGTAGGCGGAGAGATAAGCGTCTTGTGAAAGCCCCCGGCTTAACCGGGGAACTGCTGGACGAACTGTCTTTCTTGAGGCAAGTAGGGGTGCATGGAACTCTTGGTGGAGCGGTGGAATGCGTAGATATCAAGAGGAACGCCGGTGGAGAAATCGATGCACTGGGCTTGTCCTGACGCTGAGACACGAAAGCGTGGGGAGCGAACGGG
denovo5738	0.00144189	0.00120149	0	0	0.000260451	0	0.000131926	0.000370645	Bacteria; __Planctomycetes; __Phycisphaerae; __MSBL9; __f; __g	GACGAAGGTGGCAAGCGTTGTTCGGTATCACTGGGCTTAAAGAGTGTGTAGGCGGAAAGGTAAGCGTCCTGTGAAAGCCCCCGGCTTAACCGGGGAATTGCGCGACGAACTGTCTTTCTTGAGCCAAGTAGGGGTGCACGGAACTGTTGGTGGAGCGGTGGAATGCGTAGATATCAACAGGAACGCCGGTGGAGAAATCGGTGCACTGGGCTTGTGCTGACGCTGAGACACGAAAGCGTGGGGAGCGAACGGG
denovo5828	0.000600788	0.000270335	0	0	0	0	0	0	Bacteria; __Planctomycetes; __Phycisphaerae; __MSBL9; __f; __g	TACGAAGGTGGCAAGCGTTGTTCGGAATCACTGGGCTTAAAGCGCGCGCAGGCGGAAATACAGGTGTCATGTGAAAGCCCTCGGCTTAACCGAGGAATTGCGTGGCAAACGGTATTTCTTGAGGCAAGTAGGGGTACATGGAACTCTTGGTGGAGCGGTGGAATGCGTAGATATCAAGAGGAACGCCAAAGGTGAAGACAGTGTACTGGGCTTGTCCTGACGCTGAGGTGCGAAAGCGTGGGGAGCGAACGGG
denovo6550	0.0147313	0.00916136	0	0	0.000130225	0	0.000923483	0.0006739	Bacteria; __Planctomycetes; __Phycisphaerae; __MSBL9; __f; __g	GACGAAGGTGGCAAGCGTTGTTCGGTATTACTGGGCTTAAAGCGTGTGTAGGCGGAAAAGTAAGCGTTTCGTGAAATCCCCCGGCTTAACCGGGGAACTGCGCAACGAACTGCTTTTCTTGAGGCAAGTAGGGGCGCATGGAACTCTTGGTGGAGCGGTGGAATGCGTAGATATCAAGAGGAACGCCAGTGGAGAAATCGGTGCGCTGGGCTTGTTCTGACGCTGAGACACGAAAGCGTGGGTAGCGAACGGG
denovo6891	0.00516678	0.00366454	0	0	0	0	0.000659631	0.000168475	Bacteria; __Planctomycetes; __Phycisphaerae; __MSBL9; __f; __g	GACGAAGGTGGCAAGCGTTGTTCGGTATTACTGGGCTTAAAGCGTGTGTAGGCGGAAAGGTAAGCGTTCTGTGAAAGCCCCCGGCTTAACCGGGGAATTGCTCAACGAACTGCCTTTCTTGAGGCAAGTAGGGGTGCATGGAACTCTTGGTGGAGCGGTGGAATGCGTAGATATCAAGAGGAACGCCGGCGGTGAAAACGGTGCACTGGGCTTGTTCTGACGCTGAGACACGAAAGCGTGGGTAGCGAACGGG
denovo6917	0.000720946	0.000300372	0	0	0	0	0.000164908	0.00013478	Bacteria; __Planctomycetes; __Phycisphaerae; __MSBL9; __f; __g	GACGAAGGTGGCAAGCGTTGTTCGGTGTCACTGGGCTTAAAGGGTGTGCAGGCGGAAAGGTTAGCGCCCTGTGAAATCCCCCGGCTTAACCGGGGAATCGCTTGGCGAACTGCCTTTCTTGAGGCAAGTAGGGGTGCACGGAACTGTTGGTGGAGCGGTGGAATGCGTAGATATCAACAGGAACGCCGGTGGTGAAAACGGTGCACTGGGCTTGTCCTGACGCTGAGACACGAAAGCGTGGGGAGCGAACGGG
denovo36	0.00124964	0.000750931	0	0	0	0	6.59631e-05	3.3695e-05	Bacteria; __Planctomycetes; __Phycisphaerae; __Phycisphaerales	GACGAAGGTGGCAAGCGTTGTTCGGAATCACTGGGCTTAAAGCGCATGCAGGCGGCCTGCCAAGCGTCTTGTGAAAGCCCTCGGCTCAACCGAGGAATTGCTTGGCGAACTGGCAGGCTTGAGGCAGGTAGAGGCGTGTGGAACTCTTGGTGGAGCGGTGGAATGCGTAGATATCAAGAGGAACGCCGGAGGCGAAAGCGACACGCTGGGCCTTTCCTGACGCTGAGATGCGAAAGCCAGGGTAGCGAACGGG
denovo364	9.61261e-05	0	0	0	0	0.000773036	0	0	Bacteria; __Planctomycetes; __Phycisphaerae; __Phycisphaerales	GACGAAGGTGGCTAGCGTTGTTCGGAATCACTGGGCTTAAAGCGCACGTAGGCGGCCTGTCAAGCGCCTTGTGAAATCCCTCGGCTCAACCGAGGAATTGCTCGGCGAACTGGCAGGCTTGAGGCAAATAGGGGCGTGTGGAACTCTTGGTGGAGCGGTGAAATGCGTAGATATCAAGAGGAACGCCGGAGGCGAAAGCGACACGCTGGGTTTGTCCTGACGCTGAGGTGCGAAAGCTAGGGTAGCGAACGGG
denovo371	0.000841104	0.000150186	0	0	0	0	6.59631e-05	3.3695e-05	Bacteria; __Planctomycetes; __Phycisphaerae; __Phycisphaerales	GACGAAGGTGGCTAGCGTTGTTCGGAATCACTGGGCTTAAAGAGCACGTAGGCGGCTTGTTAAGCGTCGTGTGAAATCCCTCGGCTCAACCGAGGAATTGCTCGGCGAACTGGCAGGCTTGAGGCAGGTAGAGGCGCGTGGAACTCTTGGTGGAGCGGTGAAATGCGTAGATATCAAGAGGAACGCCGGCGGCGAAAGCGATGCGCTGGACCTGATCTGACGCTGAGGTGCGAAAGCTAGGGGAGCGAACGGG
denovo1932	0.00372489	0.000811006	0	0	0	0.000463822	0.000131926	0.00026956	Bacteria; __Planctomycetes; __Phycisphaerae; __Phycisphaerales	GACGAAGGTGGCAAGCGTTGTTCGGAATCACTGGGCTTAAAGAGCACGTAGGCGGCCCGTTAAGCGTCTTGTGAAATCCCTCGGCTCAACCGAGGAATTGCTTGGCGAACTGGCGGGCTTGAGGCAGGTAGAGGCGCGCGGAACTCTTGGTGGAGCGGTGAAATGCGTAGATATCAAGGGGAACGCCAGCGGCGAAAGCGGCGCGCTGGGCCTGATCTGACGCTGAGGTGCGAAAGCTAGGGGAGCGAACGGG
denovo2307	0.00209074	0.000240298	0	0	0	0	6.59631e-05	6.739e-05	Bacteria; __Planctomycetes; __Phycisphaerae; __Phycisphaerales	TACGGAGGTGGCGAGCGTTGTTCGGAATTACTGGGCTTAAAGCGCGCGTAGGCGGCTTGCCAAGCGTCGTGTGAAATCCCTCGGCTCAACCGAGGAACTGCTCGGCGAACTGGCAGGCTTGAGGCAGGTAGGGGCGTGTGGAACTCTTGGTGGAGCGGTGAAATGCGTAGATATCAAGAGGAACGCCGGAGGCGAAAGCGATACGCTGGGCCTGTCCTGACGTTGAGGCGCGAAAGCTAGGGGAGCGAACGGG
denovo4024	0.00105739	0.000420521	0	0	0	0	9.89446e-05	0.00013478	Bacteria; __Planctomycetes; __Phycisphaerae; __Phycisphaerales	GACGAAGGTGGCAAGCGTTGTTCGGAATCACTGGGCTTAAAGAGTATGTAGGCGGCCAATCAAGCGTCTTGTGAAAGCCCTCGGCTCAACCGAGGAATTGCTTGGCGAACTGACTGGCTTGAGGCAGGTAGGGGCGCGTGGAACTCTTGGTGGAGCGGTGGAATGCGTAGATATCAAGAGGAACGCCAGAGGCGAAAGCGACGCGCTGGGCCTGTCCTGACGCTGAGATACGAAAGCCAGGGGAGCGAACGGG
denovo5998	0.00093723	0.000420521	0	0	0	0	3.29815e-05	6.739e-05	Bacteria; __Planctomycetes; __Phycisphaerae; __Phycisphaerales	GACGAAGGTGGCTAGCGTTGTTCGGAATCACTGGGCTTAAAGAGCACGTAGGCGGCCCGTCAAGCGTCCTGTGAAATCCCTCGGCTCAACCGAGGAATGGCAGGGCGAACTGGCGGGCTTGAGACAGGCATGGGTGCGTGGAACTCTTGGTGGAGCGGTGAAATGCGTAGATATCAAGAGGAACGCCGGTGGCGAAAGCGACGCACTGGGCCTGACCTGACGCTGAGGTGCGAAAGCTAGGGTAGCGAACGGG
denovo6130	0.00177833	0.000660819	0	2.44033e-05	0	0	9.89446e-05	6.739e-05	Bacteria; __Planctomycetes; __Phycisphaerae; __Phycisphaerales	GACGAAGGTGGCAAGCGTTGTTCGGAATTACTGGGCTTAAAGAGCACGTAGGCGGTCTGTTAAGCGTTTTGTGAAATCCCTCGGCTCAACCGAGGAATTGCTTGGCGAACTGACAGACTTGAGGCAGGTAGAGGTGCGCGGAACTCTTGGTGGAGCGGTGAAATGCGTAGATATCAAGAGGAACGCCAGCGGCGAAAGCGGCGCACTGGGCCTGATCTGACGCTGAGGTGCGAAAGCTAGGGGAGCGAACGGG
denovo2906	0.00206671	0.00165205	0.00320785	0	0.000167433	0.00183596	0.000593668	0.000640205	Bacteria; __Planctomycetes; __Planctomycetacia; __Planctomycetales; __Planctomycetaceae; __uncultured	GACGAACCGTACGAACGTTATTCGGAATTACTGGGCTTAAAGGGTGCGTAGGCTGCACGGAAAGTTGGGTGTGAAAGCCCTCAGCTCAACTGAGGAATTGCATCCAAAACTGCCGTGCTTGAGGGAGACAGAGGTGAGCGGAACTCAAGGTGGAGCGGTGAAATGCGTTGATATCTTGAGGAACACCGGTGGCGAAAGCGGCTCACTGGGTCTCTTCTGACGCTGAGGCACGAAAGCTAAGGTAGCAAACGGG
denovo3256	0.000456599	0.000480596	0	0	0	0	0	6.739e-05	Bacteria; __Planctomycetes; __vadinHA49; __o; __f; __g	GACGGAGGGTGCGAACGTTGTTCGGTGTCACTGGGCTTAGAGAGCGCGTAGGCGGCCCGGTATGTGGATGGTGAAAGCCCTCGGCTCAACCGAGGAATTGCCATTCAAACTGCCGGGCTTGAGGGCCGGAGAGGGAAGCGGAACGTCGTGTGTAGCGGTGAAATGCGTTGATATGCGACGGAACGCCAGCGGCGAAGGCGGCTTCCTGGTCGGCTTCTGACGCTGAGGCGCGAAAGCGTGGGGAGCAAACGGG
denovo4976	0.000961261	0.00135168	0	0	0.000223243	0.000135281	0.000164908	0.000370645	Bacteria; __Proteobacteria; __Alphaproteobacteria	TACGGAGGGGGTTAGCGTTGTTCGGAATTACTGGGCGTAAAGCGCACGTAGGCGGATTGATCAGTTAGAGGTGAAATCCCAGGGCTCAACCCTGGAACTGCCTTTAATACTGTCAGTCTAGAGATCGAGAGAGGTGAGTGGAATTCCTAGTGTAGAGGTGAAATTCGTAGATATTAGGAGGAACACCAGTGGCGAAGGCGGCTCACTGGCTCGATACTGACGCTGAGGTGCGAAAGCGTGGGGAGCAAACAGG
denovo6726	0	0	0.00195773	0	0	0	0	0	Bacteria; __Proteobacteria; __Alphaproteobacteria	GACGGAGGAGGCTAGCGTTGTTCGGAATTACTGGGCGTAAAGCGTACGCAGGCGGTTGATCAAGTCAGGTGTGAAAGCCCGGGGCTCAACCTCGGAATTGCGCCTGAGACTGGTCGGCTAGAGTTCGGAAGAGGAGAGTGGAATTCCCAGTGTAGAGGTGAAATTCGTAGATATTGGGAAGAACACCAGTGGCGAAGGCGACTCTCTGGTCCGATACTGACGCTCAAGTACGAAAGCGTGGGGAGCAAACAGG
denovo5016	0	0	0	0.00539314	1.86036e-05	0	0	0	Bacteria; __Proteobacteria; __Alphaproteobacteria; __Rhizobiales; __Bradyrhizobiaceae; __Bosea	TACGAAGGGGGCTAGCGTTGCTCGGAATCACTGGGCGTAAAGGGCGCGTAGGCGGACTCTTAAGTCGGGGGTGAAAGCCCAGGGCTCAACCCTGGAATTGCCTTCGATACTGAGAGTCTTGAGTTCGGAAGAGGTTGGTGGAACTGCGAGTGTAGAGGTGAAATTCGTAGATATTCGCAAGAACACCAGTGGCGAAGGCGGCCAACTGGTCCGATACTGACGCTGAGGCGCGAAAGCGTGGGGAGCAAACAGG
denovo1146	0	0	0	0.0201816	0	0	0	0	Bacteria; __Proteobacteria; __Alphaproteobacteria; __Rhizobiales; __Methylobacteriaceae; __Methylobacterium	TACGAAGGGGGCTAGCGTTGCTCGGAATCACTGGGCGTAAAGGGCGCGTAGGCGGCTTGCCAAGTCGGGGGTGAAAGCCCGTGGCTCAACCACGGAATGGCCTTCGATACTGGCAGGCTTGAGACCGGAAGAGGACAGCGGAACTGCGAGTGTAGAGGTGAAATTCGTAGATATTCGCAAGAACACCAGTGGCGAAGGCGGCTGTCTGGTCCGGTTCTGACGCTGAGGCGCGAAAGCGTGGGGAGCAAACAGG
denovo4672	0	3.00372e-05	0	0	0.00128365	1.93259e-05	0	0.00020217	Bacteria; __Proteobacteria; __Alphaproteobacteria; __Rhodobacterales; __Rhodobacteraceae	TACGGAGGGGGCTAGCGTTGTTCGGAATTACTGGGCGTAAAGCGCACGTAGGCGGATTAAAAAGTTAGAGGTGAAATCCCAGGGCTTAACCCTGGAACTGCCTTTAAAACTAGTAGTCTAGAGTTCGAGAGAGGTGAGTGGAATTCCAAGTGTAGAGGTGAAATTCGTAGATATTTGGAGGAACACCAGTGGCGAAGGCGGCTCACTGGCTCGATACTGACGCTGAGGTGCGAAAGCGTGGGGAGCAAACAGG
denovo273	0	3.00372e-05	0.00101425	0	0	0	0	0	Bacteria; __Proteobacteria; __Alphaproteobacteria; __Rhodospirillales; __Rhodospirillaceae; __Thalassospira	TACGGAGGGGGCGAACGTTATTCGGATTTACTGGGCGTAAAGGGACCGTAGGCGGGTCGTTAAGTTAGATGTGAAAGCCCTGGGCTCAACCCAGGAATTGCATTTAAAACTGGCGGCCTAGAGTGTTGGAGAGGATAATGGAATTCCAAGTGTAGAGGTGAAATTCGTAGATATTTGGAGGAACATCAGTGGCGAAGGCGATTGTCTGGCCAAACACTGACGCTGAGGGTCGAAAGTGTGGGTAGCAAACAGG
denovo283	0	0	0.000801962	0	0.00959946	0.00512137	0.0104551	0.00916504	Bacteria; __Proteobacteria; __Alphaproteobacteria; __Rhodospirillales; __Rhodospirillaceae; __Thalassospira	TACGAAGGGAACTAGCGTTGTTCGGATTTACTGGGCGTAAAGAGCATGTAGGCGGATTGGATAGTTGGATGTGAAATCCCGGAGCTCAACTCCGGAACTGCATTCAATACTTCCAGTCTAGAGTCTGTAAGGGGGTGGTGGAATTCCGAGTGTAGAGGTGAAATTCGTAGATATTCGGAGGAACACCAGTGGCGAAGGCGACCACCTGGTACAGTACTGACGCTGAGATGCGAAAGCGTGGGGAGCAAACAGG
denovo5354	0	0	0	0	0.000148829	5.79777e-05	0.00158311	0.00148258	Bacteria; __Proteobacteria; __Alphaproteobacteria; __Rhodospirillales; __Rhodospirillaceae; __Thalassospira	TACGGAGGGTGCAAGCGTTAATCGGAATTACTGGGCGTAAAGAGCATGTAGGCGGATTGGATAGTTGGATGTGAAATCCCGGAGCTCAACTCCGGAACTGCATTCAATACTTCCAGTCTAGAGTCTGTGAGGGGGTGGTGGAATTCCGAGTGTAGAGGTGAAATTCGTAGATATTCGGAGGAACACCAGTGGCGAAGGCGACCACCTGGTACAGTACTGACGCTGAGATGCGAAAGCGTGGGGAGCAAACAGG
denovo6465	0	0	0.000707614	0	0.00420442	0.00519867	0.00310026	0.00360536	Bacteria; __Proteobacteria; __Alphaproteobacteria; __Rhodospirillales; __Rhodospirillaceae; __Thalassospira	TACGAAGGGTGCTAGCGTTGTTCGGAATTACTGGGCGTAAAGGGCGTGTAGGCGGATGTGTAAGTTAGGGGTGAAATCCCGGGGCTCAACCTCGGAACTGCCTTTAATACTGCGCATCTAGAATCCATGAGGGGATAGTGGAATATCAAGTGTAGAGGTGAAATTCGTAGATATTTGATGGAACACCAGTGGCGAAGGCGACTATCTGGCATGGCATTGACGCTGAGGCGCGAAAGCGTGGGGAGCAAACAGG
denovo5072	0	0	0.00209925	0	0	0	0	0.000101085	Bacteria; __Proteobacteria; __Alphaproteobacteria; __Sphingomonadales; __Erythrobacteraceae	TACGGAGGGAGCTAGCGTTGTTCGGAATTACTGGGCGTAAAGCGCGCGTAGGCGGCTTATCAAGTCAGGGGTGAAATCCCGGGGCTCAACCCCGGAACTGCCTCTGAAACTGGTAGACTAGAATCCTGGAGAGGCGAGTGGAATTCCGAGTGTAGAGGTGAAATTCGTAGATATTCGGAAGAACACCAGTGGCGAAGGCGACTCGCTGGACAGGTATTGACGCTGAGGTGCGAAAGCGTGGGGAGCAAACAGG
denovo979	0	0	0	0.0058324	0	0	0	0	Bacteria; __Proteobacteria; __Alphaproteobacteria; __Sphingomonadales; __Sphingomonadaceae; __Blastomonas	TACGGAGGGAGCTAGCGTTGTTCGGAATTACTGGGCGTAAAGCGCACGTAGGCGGCCATTCAAGTCAGAGGTGAAAGCCCGGGGCTCAACCCCGGAACTGCCTTTGAAACTAGATGGCTTGAATCTTGGAGAGGCGAGTGGAATTCCGAGTGTAGAGGTGAAATTCGTAGATATTCGGAAGAACACCAGTGGCGAAGGCGACTCGCTGGACAAGTATTGACGCTGAGGTGCGAAAGCGTGGGGAGCAAACAGG
denovo2827	0	0	0	0	0.000725541	0	0	0	Bacteria; __Proteobacteria; __Alphaproteobacteria; __Sphingomonadales; __Sphingomonadaceae; __Sphingobium	TACGGAGGGAGCTAGCGTTGTTCGGAATTACTGGGCGTAAAGCGCACGTAGGCGGCTATTCAAGTCAGAGGTGAAAGCCCGGGGCTCAACCCCGGAACTGCCTTTGAAACTAGATAGCTTGAATCCAGGAGAGGTGAGTGGAATTCCGAGTGTAGAGGTGAAATTCGTAGATATTCGGAAGAACACCAGTGGCGAAGGCGGCTCACTGGACTGGTATTGACGCTGAGGTGCGAAAGCGTGGGGAGCAAACAGG
denovo5710	0	0	0	0.00649129	9.30181e-05	0	0	0	Bacteria; __Proteobacteria; __Alphaproteobacteria; __Sphingomonadales; __Sphingomonadaceae; __Sphingomonas	TACGGAGGGAGCTAGCGTTGTTCGGAATTACTGGGCGTAAAGCGCACGTAGGCGGCTTTGTAAGTTAGAGGTGAAAGCCTGGAGCTCAACTCCAGAATTGCCTTTAAGACTGCATCGCTTGAATCCAGGAGAGGTGAGTGGAATTCCGAGTGTAGAGGTGAAATTCGTAGATATTCGGAAGAACACCAGTGGCGAAGGCGGCTCACTGGACTGGTATTGACGCTGAGGTGCGAAAGCGTGGGGAGCAAACAGG
denovo6082	0	3.00372e-05	0	0.00505149	0	0.000173933	0	0	Bacteria; __Proteobacteria; __Alphaproteobacteria; __Sphingomonadales; __Sphingomonadaceae; __Sphingomonas	TACGGAGGGAGCTAGCGTTATTCGGAATTACTGGGCGTAAAGCGCACGTAGGCGGCTTTGTAAGTAAGAGGTGAAAGCCCAGAGCTCAACTCTGGAATTGCCTTTTAGACTGCATCGCTTGAATCATGGAGAGGTCAGTGGAATTCCGAGTGTAGAGGTGAAATTCGTAGATATTCGGAAGAACACCAGTGGCGAAGGCGGCTGACTGGACATGTATTGACGCTGAGGTGCGAAAGCGTGGGGAGCAAACAGG
denovo5319	0	3.00372e-05	0.0014624	0	0	0	0	0	Bacteria; __Proteobacteria; __Betaproteobacteria; __Burkholderiales; __Comamonadaceae; __Aquabacterium	TACGTAGGGTGCGAGCGTTAATCGGAATTACTGGGCGTAAAGCGTGCGCAGGCGGCTTTGCAAGACAGAGGTGAAATCCCCGGGCTCAACCTGGGAACTGCCTTTGTGACTGCAAGGCTAGAGTACGGCAGAGGGGGATGGAATTCCGCGTGTAGCAGTGAAATGCGTAGATATGCGGAGGAACACCGATGGCGAAGGCAATCCCCTGGGCCTGTACTGACGCTCATGCACGAAAGCGTGGGGAGCAAACAGG
denovo2852	0	0	0	0.0100542	0	0	0	0	Bacteria; __Proteobacteria; __Betaproteobacteria; __TRA3-20; __f; __g	TACGTAGGGTGCAGGCGTTAATCGGAATTACTGGGCGTAAAGCGTGCGCAGGCGGTTTGTTAAGGCAGGTGTGAAATCCCCGGGCTTAACCTGGGAATTGCGCTTGCAACTGGCAAGCTAGAGTGTGGCAGAGGGGGGTGGAATTCCACGTGTAGCAGTGAAATGCGTAGATATGTGGAGGAACACCGATGGCGAAGGCAGCCCCCTGGGTTAACACTGACGCTCATGCACGAAAGCGTGGGGAGCAAACAGG
denovo194	0.000961261	0.000570708	0	0	0	0	0	3.3695e-05	Bacteria; __Proteobacteria; __Deltaproteobacteria; __Desulfarculales; __Desulfarculaceae; __uncultured	TACGGAGGGTGCAAGCGTTATTCGGATTTATTGGGCGTAAAGAGCGTGTAGGCGGTTGGGTTAGTCAGATGTGAAAGCCTTCTGCTCAACGGAAGAAGTGCATCTGAAACTACCTAACTTGAGTACGAGAGAGGAAAGTGGAATTCCCAGTGTAGAGGTGAAATTCGTAGATATTGGGAGGAACACCTGTGGCGAAGGCGACTTTCTGGATCGATACTGACGCTGAGACGCGAAAGCGTGGGGAGCAAACAGG
denovo2355	0.000528694	0.000480596	0	0	0	0	6.59631e-05	6.739e-05	Bacteria; __Proteobacteria; __Deltaproteobacteria; __Desulfarculales; __Desulfarculaceae; __uncultured	TACGGAGGGTGCAAGCGTTATTCGGATTTATTGGGCGTAAAGAGCGTGTAGGTGGTTGGGATAGTCAGATGTGAAAGCCTTCTGCTCAACAGAAGAAGTACGTCTGAAACTGCCCAACTTGAGTACGAGAGAGGAAAGTGGAATTCCCAGTGTAGAGGTGAAATTCGTAGATATTGGGAGGAACACCTGCGGCGAAGGCGACTTTCTGGATCGATACTGACGCTGAGACGCGAAAGCGTGGGGAGCAAACAGG
denovo5975	0	0	0	0	0.000520901	0.000618429	0.000296834	0.000235865	Bacteria; __Proteobacteria; __Deltaproteobacteria; __Desulfobacterales; __Desulfobacteraceae	TACGGGGGGTGCAAGCGTTATTCGGAATTATTGGGCGTAAAGGGCGCGTAGGCGGCCATTTAAGTCAGATGTGAAAGCCCGGGGCTCAACCCCGGAAGTGCATTTGAAACTGGATGGCTTGAGTATGGGAGAGGGAAGTGGAATTCCAGGTGTAGAGGTGAAATTCGTAGATATCTGGAGGAACACCAGTGGCGAAGGCGACTTCCTGGACCAATACTGACGCTGAGGCGCGAAGGCGTGGGGAGCAAACAGG
denovo4288	7.20946e-05	0.000510633	0	0	0.000632523	0.000927644	0.000824538	0.00060651	Bacteria; __Proteobacteria; __Deltaproteobacteria; __Desulfobacterales; __Desulfobacteraceae; __Desulfobacterium	TACGGGGGGTGCAAGCGTTATTCGGAATTATTGGGCGTAAAGGGCACGCAGGCGGTCCTGTCAGTCAGATGTGAAAGCCCGGGGCTCAACCCCGGACGTGCATTTGAAACAGCAGGACTTGAGTATGGGAGAGGAAAGGGGAATTCCTGGTGTAGAGGTGAAATTCGTAGATATCAGGAGGAACACCGGTGGCGAAGGCGCCTTTCTGGACCAATACTGACGCTGAGGTGCGAAGGCGTGGGTAGCGAACGGG
denovo4980	4.80631e-05	0.000360447	0	0	0.0020464	0.00311147	0.00326517	0.00296516	Bacteria; __Proteobacteria; __Deltaproteobacteria; __Desulfobacterales; __Desulfobacteraceae; __Desulfobacula	TACGGGGGGTGCAAGCGTTATTCGGAATTATTGGGCGTAAAGGGCGCGTAGGCGGTCTTGTCGGTCAGATGTGAAAGCCCGGGGCTCAACCCTGGAAGTGCATTTGAAACAGCAAGACTTGAATACTGGAGAGGAGAGCGGAATTCCTGGTGTAGAGGTGAAATTCGTAGATATCAGGAGGAACACCGATGGCGAAGGCAGCTCTCTGGACAGATATTGACGCTGAGGCGCGAAGGTGTGGGTAGCGAACAGG
denovo6462	0.0974959	0.0623273	7.07614e-05	4.88067e-05	0.00651126	0.0090252	0.00323219	0.00377384	Bacteria; __Proteobacteria; __Deltaproteobacteria; __Desulfobacterales; __Desulfobacteraceae; __SEEP-SRB1	TACGGGGGGTGCAAGCGTTATTCGGAATTATTGGGCGTAAAGGGCGCGTAGGCGGTCTTTTAAGTCAGATGTGAAAGCCCGGGGCTTAACCCCGGAAGTGCATTTGAAACTGAAGGACTTGAGTATGGGAGAGGGAAGTGGAATTCCTGGTGTAGAGGTGAAATTCGTAGATATCAGGAGGAACACCGGTGGCGAAGGCGACTTCCTGGACCAATACTGACGCTGAGGCGCGAAGGCGTGGGGAGCAAACAGG
denovo3764	0.000600788	0.000300372	0	0	0.000130225	1.93259e-05	3.29815e-05	0.000101085	Bacteria; __Proteobacteria; __Deltaproteobacteria; __Desulfobacterales; __Desulfobacteraceae; __uncultured	TACGGAGGGTGCAAGCGTTATTCGGAATTATTGGGCGTAAAGGGCGCGTAGGCGGCCTTTTAAGTCAGATGTGAAAGCCCGGGGCTTAACCCCGGAAGTGCATTTGAAACTAAAGGGCTTGAGTATGGGAGAGGGAAGTGGAATTCCTGGTGTAGCGGTGAAATGCGTAGATATCAGGAGGAACACCGGTGGCGAAGGCGACTTCCTGGACCAATACTGACGCTAAGGCGCGAAGGCGTGGGTAGCAAACAGG
denovo1679	0.000744977	0.000420521	0	0	0.000186036	0.000154607	0	0	Bacteria; __Proteobacteria; __Deltaproteobacteria; __Desulfobacterales; __Desulfobulbaceae; __Desulfobulbus	TACGGAGGGTGCAAACGTTGTTCGGAATCACTGGGCGTAAAGGGCGCGCAGGCGGTTTGATTAGTCAGATGTGAAAGCCCACGGCTTAACCGTGGAAGTGCATTTGAAACTGTCAGACTTGAGTACCAGAGGGGGTAGTGGAATTCCCGGTGTAGAGGTGAAATTCGTAGATATCGGGAGGAATACCGGTGGCGAAGGCGACTACCTGGCTGGATACTGACGCTGAGGCGCGAAAGCGTGGGGAGCAAACAGG
denovo2550	9.61261e-05	6.00745e-05	0	0	0.000223243	0.000695733	0.000296834	0.000370645	Bacteria; __Proteobacteria; __Deltaproteobacteria; __Desulfobacterales; __Desulfobulbaceae; __Desulfocapsa	TACGGAGGGTGCAAACGTTGTTCGGAATTACTGGGCGTAAAGCGCGCGTAGGCGGTTTGTTAAGTCAGATGTGAAAGCCCAAGGCTCAACCTTGGACGTGCATTTGAAACTGGCAAACTTGAGTACTGGAGGGGATGGTGGAATTCCCGGTGTAGAGGTGAAATTCGTAGATATCGGGAGGAATACCGGTGGCGAAGGCGACCATCTGGCCAGATACTGACGCTGAGGTGCGAAAGCGTGGGGAGCAAACAGG
denovo4100	0.000432568	0.00138171	0.00372677	0.0123969	0.0015627	0.00450294	0.00217678	0.00249343	Bacteria; __Proteobacteria; __Deltaproteobacteria; __Desulfobacterales; __Desulfobulbaceae; __Desulfocapsa	TACGGAGGGTGCAAACGTTGTTCGGAATTACTGGGCGTAAAGCGCGCGTAGGCGGTTTGTTAAGTCAGATGTGAAAGTCCATAGCTCAACTATGGAAGTGCATTTGAAACTGGCAGACTTGAGTACTGGAGGGGGTGATGGAATTCCCGGTGTAGAGGTGAAATTCGTAGATATCGGGAGGAATACCGGTGGCGAAGGCGATCACCTGGCCAGATACTGACGCTGAGGTGCGAAAGCGTGGGGAGCAAACAGG
denovo1479	0	0.000150186	0.00191056	0.0596906	0.00509739	0.00823284	0.00438654	0.00421187	Bacteria; __Proteobacteria; __Deltaproteobacteria; __Desulfobacterales; __Desulfobulbaceae; __Desulforhopalus	TACGGAGGGTGCAAGCGTTGTTCGGAATTACTGGGCGTAAAGCGCGCGTAGGTGGCTTTTTAAGTCAGATGTGAAAGTCCACGGCTCAACCGTGGAAGTGCATTTGAAACTGGAAAGCTTGAGTATTGGAGGGGGTAGTGGAATTCCCGGTGTAGAGGTGAAATTCGTAGATATCGGGAGGAATACCAGTGGCGAAGGCGACTACCTGGCCAAATACTGACACTGAGGTGCGAAAGCGTGGGGAGCAAACAGG
denovo446	0	6.00745e-05	0	0	0.00472532	0.00970161	0.00547493	0.00525642	Bacteria; __Proteobacteria; __Deltaproteobacteria; __Desulfobacterales; __Desulfobulbaceae; __Desulfotalea	TACGGAGGGTGCAAGCGTTGTTCGGAATTACTGGGCGTAAAGCGCGCGTAGGCGGCTTTTTAAGTCAGATGTGAAAGTCCTCGGCTCAACCGAGGAAGTGCATTTGAAACTGGGGAGCTTGAGTACTGGAGGGGATGGTGGAATTCCCGGTGTAGAGGTGAAATTCGTAGATATCGGGAGGAATACCGGTGGCGAAGGCGACCATCTGGCCAGATACTGACGCTGAGGTGCGAAAGCGTGGGGAGCAAACAGG
denovo1597	0.00970874	0.00450559	4.71743e-05	2.44033e-05	0.000167433	1.93259e-05	0	3.3695e-05	Bacteria; __Proteobacteria; __Deltaproteobacteria; __Desulfobacterales; __Desulfobulbaceae; __SEEP-SRB2	TACGGAGGGTGCGAGCGTTGTTCGGAATTACTGGGCGTAAAGCGGGTGTAGGCGGTTTGTTAAGTCAGATGTGAAAGCCCACGGCTCAACCGTGGAAGTGCATCTGAAACTGGCAGACTTGAGTACCGGAGAGGGAAGTGGAATTCCTGGTGTAGGGGTGAAATCCGTAGATATCAGGAGGAACACCGGTGGCGAAGGCGACTTCCTGGACGGATACTGACGCTGAGATCCGAAAGCGTGGGGAGCAAACAGG
denovo2933	0.00093723	0.00102127	0	0	0.000130225	0.000463822	0.000329815	0.000303255	Bacteria; __Proteobacteria; __Deltaproteobacteria; __Desulfobacterales; __Desulfobulbaceae; __SEEP-SRB4	TACGGAGGGTGCAAGCGTTGTTCGGAATTACTGGGCGTAAAGCGCGCGTAGGTGGTCTGTTATGTCAGATGTGAAAGTCCACGGCTCAACCGTGGAAGTGCATTTGAAACTGGCAGACTTGAGTACTGGAGGGGGTAGTGGAATTCCCGGTGTAGAGGTGAAATTCGTAGATATCGGGAGGAATACCGGTGGCGAAGGCGACTACCTGGCCAGATACTGACACTGAGGTGCGAAAGCGTGGGGAGCGAACAGG
denovo4272	0.000913198	0.000720894	0	0	0	0	3.29815e-05	3.3695e-05	Bacteria; __Proteobacteria; __Deltaproteobacteria; __Desulfurellales; __Desulfurellaceae; __Hippea	GACGTAGGGTGCGAGCGTTGTTCGGAATTACTGGGCGTAAAGGGCGCGTAGGCGGTTTGATAAGTCAAGAGTGAAAGTTATAGGCTCAACCTATAAAATGCTCTTGAAACTATCAAACTTGGGTCCGGAAGAGGGAAGCGGAATTCCCGGTGTAGGGGTGAAATCCGTAGATATCGGGAGGAACACCAGCGGCGAAGGCGGCTTCCTAGGACGGTACCGACGCTGAGGCGCGAAAGCGTGGGGAGCAAACAGG
denovo4701	2.40315e-05	0.000270335	4.71743e-05	0.000390453	5.58108e-05	0	0.000362797	0.00020217	Bacteria; __Proteobacteria; __Deltaproteobacteria; __Desulfuromonadales; __Desulfuromonadaceae	TACGGAGGGTGCAAGCGTTAATCGGAATTACTGGGCGTAAAGAGCATGTAGGCGGACTATTAAGTCTGGTGTGAAAGCCCGGGGCTCAACCCCGGAAGTGCATTAGATACTGGTAGTCTTGAGTATGGGAGAGGAAAGTGGAATTCCGAGTGTAGGAGTGAAATCCGTAGATATTCGGAGGAACACCAGTGGCGAAGGCGGCTTTCTGGACCAATACTGACGCTGAGATGCGAAAGCGTGGGGAGCGAACAGG
denovo1474	0.000240315	0.000210261	0.00467025	0.182464	0.00559969	0.00624227	0.00389182	0.00360536	Bacteria; __Proteobacteria; __Deltaproteobacteria; __Desulfuromonadales; __Desulfuromonadaceae; __Desulfuromonas	TACGGAGGGTGCAAGCGTTGTTCGGAATTATTGGGCGTAAAGCGCGTGTAGGCGGTTAGTTAAGTCTGATGTGAAAGCCCCGGGCTCAACCTGGGAAGTGCATTGGATACTGGCAAACTTGAGTACGGGAGAGGGAAGTGGAATTTCGAGTGTAGGGGTGAAATCCGTAGATATTCGAAGGAACACCAGTGGCGAAGGCGGCTTCCTGGACCGATACTGACGCTGAGACGCGAAAGCGTGGGGAGCAAACAGG
denovo154	0.00144189	0.00363451	0.00235871	0.00939528	0.00312541	0.00282158	0.00211082	0.00212278	Bacteria; __Proteobacteria; __Deltaproteobacteria; __Desulfuromonadales; __Desulfuromonadaceae; __Desulfuromusa	TACGGAGGGTGCAAGCGTTGTTCGGAATTATTGGGCGTAAAGAGCATGTAGGCGGTCTGTTAAGTCTGGTGTGAAAGCCCGGGGCTCAACCCCGGAAGTGCATTGGATACTGGCAGACTTGAGTATGGGAGAGGAAAGTGGAATTCCGAGTGTAGGAGTGAAATCCGTAGATATTCGGAGGAACACCAGTGGCGAAGGCGGCTTTCTGGACCAATACTGACGCTGAGATGCGAAAGCGTGGGGAGCGAACAGG
denovo6854	2.40315e-05	9.01117e-05	0	0.010225	0.00476253	0.00614564	0.0064314	0.00549228	Bacteria; __Proteobacteria; __Deltaproteobacteria; __Desulfuromonadales; __Desulfuromonadaceae; __Pelobacter	TACGGAGGGTGCAAGCGTTGTTCGGAATTATTGGGCGTAAAGCGCGTGTAGGCGGTCTGTTAAGTCTGATGTGAAAGCCCCGGGCTCAACCCGGGAAGTGCATTGGATACTGGCAGACTTGAGTACGGGAGAGGGAAGTGGAATTCCGAGTGTAGGAGTGAAATCCGTAGATATTCGGAGGAACACCGGTGGCGAAGGCGGCTTCCTGGACCGATACTGACGCTGAGACGCGAAAGCGTGGGGAGCAAACAGG
denovo1615	0.000168221	0.000210261	0.00233513	0	0.000260451	0	3.29815e-05	3.3695e-05	Bacteria; __Proteobacteria; __Deltaproteobacteria; __SAR324_clade(Marine_group_B); __f; __g	TACGGAGGGTGCAAGCGTTGTTCGGATTTACTGGGCGTAAAGGGCGCGTAGGCGGCTTGATTAGCAAAGGGTGAAATCCCGAGGCTCAACCTCGGAACTGCTCTTTGAACTGTCAGGCTAGAGATTGTCAGAGGCAAGTGGAATTCCTGGTGTAGAGGTGAAATTCGTAGATATCAGGAGGAACACCGGCGGCGAAGGCGGCTTGCTGGGGCATATCTGACGCTGAGGCGCGAAAGCGTGGGGAGCAAACGGG
denovo1192	2.40315e-05	0	0.000613265	0.000610083	3.72072e-05	3.86518e-05	3.29815e-05	6.739e-05	Bacteria; __Proteobacteria; __Epsilonproteobacteria; __Campylobacterales; __Campylobacteraceae; __Arcobacter	TACGGGGGGTGCAAGCGTTACTCGGAATCACTGGGCGTAAAGAGCATGTAGGCTGGTTTGTAAGTTGGAAGTGAAATCCTATGGCTCAACCATAGAACTGCTTCCAAAACTGCTTACCTAGAGTATTGGAGAGGTAGGTGGAATTTCTGGTGTAGGGGTAAAATCCGTAGAGATCAGGAGGAATACCGATTGCGAAGGCGATCCACTGGAACATTACTGACGCTCAGATGCGAAAGCGTGGGGAGCAAACAGG
denovo1244	0.00105739	0.00438544	0.00521276	0.00117136	0.00292077	0.0037299	0.00171504	0.0020217	Bacteria; __Proteobacteria; __Epsilonproteobacteria; __Campylobacterales; __Campylobacteraceae; __Arcobacter	TACGGGGGGTGCAAGCGTTACTCGGAATCACTGGGCGTAAAGAGAATGTAGGCTGGTTATTAAGTTGGAAGTGAAATCCTATGGCTCAACCATAGAACTGCTTCCAAAACTGATTACCTAGAATATGGGAGAGGTAGATGGAATTTCTGGTGTAGGGGTAAAATCCGTAGAGATCAGAAGGAATACCGATTGCGAAGGCGATCTACTGGAACATTATTGACGCTGAGATTCGAAAGCGTGGGGAGCAAACAGG
denovo1408	0	0	0.00717049	0.0627166	0.00383234	0.00315012	0.00237467	0.00158366	Bacteria; __Proteobacteria; __Epsilonproteobacteria; __Campylobacterales; __Campylobacteraceae; __Arcobacter	TACGGAGGGTGCAAGCGTTACTCGGAATCACTGGGCGTAAAGAGCGTGTAGGCGGGTTATTAAGTCAGATGTGAAAGCCAATGGCTCAACCATTGAACTGCATTTGAAACTGATAGCCTAGAATATGGGAGAGGTAGATGGAATTTCTGGTGTAGGGGTAAAATCCGTAGAGATCAGAAGGAATACCGATTGCGAAGGCGATCTACTGGAACATTATTGACGCTGAGACGCGAAAGCGTGGGGAGCAAACAGG
denovo2061	0	0	0.0206387	0.0036605	0.000855766	0.00204855	0.000626649	0.000774985	Bacteria; __Proteobacteria; __Epsilonproteobacteria; __Campylobacterales; __Campylobacteraceae; __Arcobacter	TACGGAGGGTGCAAGCGTTACTCGGAATCACTGGGCGTAAAGAGCGTGTAGGCGGGTTAATAAGTTGGAAGTGAAATCCTATGGCTCAACCATAGAACTGCTTTCAAAACTGTTGACCTAGAATATGGGAGAGGTAGATGGAATTTCTGGTGTAGGGGTAAAATCCGTAGAGATCAGAAGGAATACCGATTGCGAAGGCGATCTACTGGAACATTATTGACGCTGAGACGCGAAAGCGTGGGGAGCAAACAGG
denovo2241	0.000600788	0.00273339	0.000283046	2.44033e-05	7.44145e-05	5.79777e-05	0.000263852	0.00020217	Bacteria; __Proteobacteria; __Epsilonproteobacteria; __Campylobacterales; __Campylobacteraceae; __Arcobacter	TACGGAGGGTGCAAGCGTTATTCGGAATCACTGGGCGTAAAGAGCATGTAGGCTGATTAGTAAGTTGGAAGTGAAATCCTATGGCTCAACCATAGAACTGCTTCCAAAACTGCTTATCTAGAGTATGGGAGAGGTAGATGGAATTTCTGGTGTAGGGGTAAAATCCGTAGAGATCAGAAGGAATACCGATTGCGAAGGCGATCTACTGGAACATTACTGACGCTGAGATGCGAAAGCGTGGGGAGCAAACAGG
denovo2325	0	3.00372e-05	0.0200491	0.0412904	0.0100832	0.0213551	0.00580475	0.00613249	Bacteria; __Proteobacteria; __Epsilonproteobacteria; __Campylobacterales; __Campylobacteraceae; __Arcobacter	TACGGAGGGTGCAAGCGTTACTCGGAATCACTGGGCGTAAAGAGAATGTAGGCGGGTAATTAAGTCAGAAGTGAAATCCAATAGCTCAACTATTGAACTGCTTTTGAAACTGATAATCTAGAATATGGGAGAGGTAGATGGAATTTCTGGTGTAGGGGTAAAATCCGTAGAGATCAGAAGGAATACCGATTGCGAAGGCGATCTACTGGAACATTATTGACGCTGAGATTCGAAAGCGTGGGGAGCAAACAGG
denovo2427	0	0	0.000188697	0.000561277	1.86036e-05	3.86518e-05	0.000329815	0.00020217	Bacteria; __Proteobacteria; __Epsilonproteobacteria; __Campylobacterales; __Campylobacteraceae; __Arcobacter	TACGGAGGGCGCAAGCGTTACTCGGAATCACTGGGCGTAAAGAGCGTGTAGGCGGGTTAATAAGTCAGATGTGAAAGCCAATGGCTCAACCATTGAACTGCATTTGAAACTGTTAACCTAGAATATGGGAGAGGTAGATGGAATTTCTGGTGTAGGGGTAAAATCCGTAGAGATCAGAAGGAATACCGATTGCGAAGGCGATCTACTGGAACATTACTGACGCTGAGGTGCGAAAGCGTGGGTAGCAAACAGG
denovo2664	0.0012977	0.00477592	4.71743e-05	0	0	0	0	0	Bacteria; __Proteobacteria; __Epsilonproteobacteria; __Campylobacterales; __Campylobacteraceae; __Arcobacter	TACGAGGGGTGCAAGCGTTACTCGGAATCACTGGGCGTAAAGAGCATGTAGGCGGGTAGTTAAGTTGGAAGTGAAATCCTATGGCTCAACCATAGAACTGCTTCCAAAACTGATTACCTAGAGTATGGGAGAGGTAGATGGAATTTCTGGTGTAGGGGTAAAATCCGTAGAGATCAGAAGGAATACCGATTGCGAAGGCGATCTACTGGAACATTACTGACGCTAAGATGCGAAAGCGTGGGGAGCAAACAGG
denovo3648	0.000552725	0.00234291	0	0	0	0	0	0	Bacteria; __Proteobacteria; __Epsilonproteobacteria; __Campylobacterales; __Campylobacteraceae; __Arcobacter	TACGAGGGGTGCAAGCGTTACTCGGAATCACTGGGCGTAAAGAGCATGTAGGCGGGTTTGTAAGTTGGAAGTGAAATCCTATGGCTTAACCATAGAACTGCTTCTAAAACTACTTACCTAGAGTATGGGAGAGGTAGATGGAATTTCTGGTGTAGGGGTAAAATCCGTAGAGATCAGAAGGAATACCGATTGCGAAGGCGATCTACTAGAACATAACTGACGCTAAGATGCGAAAGCGTGGGGAGCAAACAGG
denovo3994	0.000144189	0.000720894	0.00198132	0.0126897	3.72072e-05	0.000328541	9.89446e-05	6.739e-05	Bacteria; __Proteobacteria; __Epsilonproteobacteria; __Campylobacterales; __Campylobacteraceae; __Arcobacter	TACGGGGGGTGCAAGCGTTACTCGGAATCACTGGGCGTAAAGAGCATGTAGGCTGGTAGAAAAGTCGGAAGTGAAATCCTATAGCTCAACTATAGAACTGCTTCCGAAACTCTCTACCTAGAGTATGGGAGAGGTAGATGGAATTTCTGGTGTAGGGGTAAAATCCGTAGAGATCAGAAGGAATACCGATTGCGAAGGCGATCTACTGGAACATTACTGACGCTGAGATGCGAAAGCGTGGGGAGCAAACAGG
denovo5058	0.00156205	0.00579719	0	0	1.86036e-05	0.000463822	6.59631e-05	6.739e-05	Bacteria; __Proteobacteria; __Epsilonproteobacteria; __Campylobacterales; __Campylobacteraceae; __Arcobacter	TACGGGGGGTGCAAGCGTTACTCGGAATCACTGGGCGTAAAGAGCATGTAGGCTGTAGATTAAGTTGGAAGTGAAATCCTATGGCTCAACCATAGAACTGCTTCCAAAACTGATTTGCTAGAGTATGGGAGAGGTAGATGGAATTTCTGGTGTAGGGGTAAAATCCGTAGAGATCAGAAGGAATACCGATTGCGAAGGCGATCTACTGGAACATTACTGACGCTGAGATGCGAAAGCGTGGGGAGCAAACAGG
denovo5642	0	0	0.0018398	0.00444141	5.58108e-05	0.000154607	0	0	Bacteria; __Proteobacteria; __Epsilonproteobacteria; __Campylobacterales; __Campylobacteraceae; __Arcobacter	TACGGAGGGCGCAAGCGTTACTCGGAATCACTGGGCGTAAAGAGCGTGTAGGCGGGTTAATAAGTCAGAAGTGAAATCCTATAGCTCAACTATAGAACTGCTTTTGAAACTGTTAACCTAGAATATGGGAGAGGTAGATGGAATTTCTGGTGTAGGGGTAAAATCCGTAGAGATCAGAAGGAATACCGATTGCGAAGGCGATCTACTGGAACATTATTGACGCTGAGACGCGAAAGCGTGGGGAGCAAACAGG
denovo6203	0.00362876	0.0136669	0.0935937	0.0750647	0.0439231	0.0562964	0.0533641	0.052699	Bacteria; __Proteobacteria; __Epsilonproteobacteria; __Campylobacterales; __Campylobacteraceae; __Arcobacter	TACGGGGGGTGCAAGCGTTACTCGGAATCACTGGGCGTAAAGAGCATGTAGGCTGGTTTGTAAGTTGGAAGTGAAATCCTATGGCTTAACCATAGAACTGCTTCCAAAACTGCAGACCTAGAGTATGGGAGAGGTAGATGGAATTTCTGGTGTAGGGGTAAAATCCGTAGAGATCAGAAGGAATACCGATTGCGAAGGCGATCTACTGGAACATTACTGACGCTGAGATGCGAAAGCGTGGGGAGCAAACAGG
denovo6205	2.40315e-05	0.000180223	0.000400981	0	1.86036e-05	1.93259e-05	0.000164908	0.00013478	Bacteria; __Proteobacteria; __Epsilonproteobacteria; __Campylobacterales; __Campylobacteraceae; __Arcobacter	TACGGGGGGTGCAAGCGTTACTCGGAATCACTGGGCGTAAAGAGCATGTAGGCTGGTTTGTAAGTTGGAAGTGAAATCCTATGGCTCAACCATAGAACTGCTTCCAAAACTGCTTACCTAGAGTATGGGAGAGGTAGATGGAATTTCTGGTGTAGGGGTAAAATCCGTAGAGATCAGAAGGAATACCGATTGCGAAGGCGATCTACTGGAACATTACTGACGCTAAGGCGTGAAAGCGTGGGGAGCAAACGGG
denovo2828	0.00127367	0.00279346	0.0453109	0.0612036	0.0110505	0.00848408	0.00827836	0.00751398	Bacteria; __Proteobacteria; __Epsilonproteobacteria; __Campylobacterales; __Campylobacteraceae; __Sulfurospirillum	TACGGAGGGTGCAAGCGTTACTCGGAATCACTGGGCGTAAAGGATGCGTAGGCGGATAATCAAGTCAAAAGTGAAATCCCACGGCTTAACCGTGGAACTGCTTTCGAAACTGGTTATCTAGAATATGGAAGAGGCAGATGGAATTAGTGGTGTAGGGGTAAAATCCGTAGAGATCACTAGGAATACCGATTGCGAAGGCGATCTGCTGGGACATTATTGACGCTGAGGCATGAAAGCGTGGGGAGCAAACAGG
denovo4953	0.000504662	0.00114142	0.00308991	0	0.00277194	0.00166203	0.00253958	0.0020217	Bacteria; __Proteobacteria; __Epsilonproteobacteria; __Campylobacterales; __Campylobacteraceae; __Sulfurospirillum	TACGGAGGGTGCAAGCGTTACTCGGAATCACTGGGCGTAAAGGATGCGTAGGCTGGAAGCCAAGTCAGAAGTGAAATCCCACGGCTCAACCGTGGAACTGCTTCTGAAACTGGCTACCTAGAATGTGGGAGAGGCAGATGGAATTGGTGGTGTAGGGGTAAAATCCGTAGAGATCACCAGGAATACCCATTGCGAAGGCGATCTGCTGGAACACAATTGACGCTGAGGCATGAAAGCGTGGGGAGCAAACAGG
denovo48	0.00197058	0.0028235	0.000636853	0	0.000316261	0.000367192	0.000164908	0.000303255	Bacteria; __Proteobacteria; __Epsilonproteobacteria; __Campylobacterales; __Helicobacteraceae; __Sulfurimonas	TACGGAGGGTGCAAGCGTTACTCGGAATCACTGGGCGTAAAGGACACGTAGGCGGGTTGGAAAGTCAGATGTGAAATCCTACAGCTCAACTGTAGAACTGCATTTGAAACTTCTAACCTAGAGTATGGGAGGGGGAGATGGAATTAGTGGTGTAGGGGTAAAATCCGTAGATATCACTAGGAATACCTAAAGCGAAGGCGATCTCCTGGAACATTACTGACGCTAAGGTGTGAAAGCGTGGGGAGCAAACGGG
denovo165	0.00307604	0.00471585	0.000731201	0.00043926	0.000855766	0.000386518	0.000692612	0.00080868	Bacteria; __Proteobacteria; __Epsilonproteobacteria; __Campylobacterales; __Helicobacteraceae; __Sulfurimonas	TACGGAGGGTGCAAGCGTTATTCGGAATCACTGGGCGTAAAGGACGCGTAGGCGGGTTGTCAAGTCTGATGTGAAATCCTATGGCTCAACCATAGAACTGCATTGGAAACTGGCAACCTAGAGTATGGGAGGGGGAGATGGAATTAGTGGTGTAGGGGTAAAATCCGTAGATATCACTAGGAATACCGAAAGCGAAGGCGATCTCCTGGAACATTACTGACGCTGAGGCGCGAAAGCGTGGGGAGCAAACAGG
denovo212	0.000961261	0.000811006	0.00377394	0.00095173	0.00130225	0.00195192	0.0033971	0.00384123	Bacteria; __Proteobacteria; __Epsilonproteobacteria; __Campylobacterales; __Helicobacteraceae; __Sulfurimonas	TACGGAGGGTCCAAGCGTTAATCGGAATTACTGGGCGTAAAGGACACGTAGGCGGGATGCCAAGTCTGATGTGAAATCCTATGGCTTAACCATAGAACTGCATTGGAAACTGGTAACCTAGAGTATGGGAGGGGGAGATGGAATTAGTGGTGTAGGGGTAAAATCCGTAGATATCACTAGGAATACCGAAAGCGAAGGCGATCTCCTGGAACAATACTGACGCTAAGGTGTGAAAGCGTGGGGAGCAAACGGG
denovo236	0.000480631	0.000841043	0	0	9.30181e-05	0.000173933	3.29815e-05	0.00013478	Bacteria; __Proteobacteria; __Epsilonproteobacteria; __Campylobacterales; __Helicobacteraceae; __Sulfurimonas	TACGGAGGGGACAAGCGTTATTCGGAATCACTGGGCGTAAAGGACGCGTAGGCGGGTTATTAAGTCGGGTGTGAAATCCAATGGCTCAACCATTGAACTGCATTCGAAACTGATAACCTAGAGTATGGAAGGGGCAGGTGGAATTAGTGGTGTAGGGGTAAAATCCGTAGATATCACTAGGAATACCGAAAGCGAAGGCGACCTGCTGGGACATTACTGACGCTGAGGCGTGAAAGCGTGGGGAGCAAACAGG
denovo532	0.00346054	0.00450559	7.07614e-05	2.44033e-05	0.000483694	0	0.000362797	0.000370645	Bacteria; __Proteobacteria; __Epsilonproteobacteria; __Campylobacterales; __Helicobacteraceae; __Sulfurimonas	TACGGAGGGTGCAAGCGTTATTCGGAATCACTGGGCGTAAAGGACGCGTAGGCTGGTTATCAAGTCAGATGTGAAATCCTATGGCTCAACCATAGAACTGCATTTGAAACTGGTAACCTAGAGTATGGGAGGGGGAGATGGAATTAGTGGTGTAGGGGTAAAATCCGTAGATATCACTAGGAATACCGAAAGCGAAGGCGATCTCCTGGAACATTACTGACGCTAAGGCGTGAAAGCGTGGGGAGCAAACGGG
denovo1396	0.00093723	0.000630782	2.35871e-05	0	0	0	6.59631e-05	0.000101085	Bacteria; __Proteobacteria; __Epsilonproteobacteria; __Campylobacterales; __Helicobacteraceae; __Sulfurimonas	TACATAAGGAGCAAGCGTTATCCGGAATCACTGGGCGTAAAGGACGCGTAGGCGGGTTGTCAAGTCTGATGTGAAATCCTATGGCTCAACCATAGAACTGCATTGGAAACTGGCAACCTAGAGTATGGGAGGGGGAGATGGAATTAGTGGTGTAGGGGTAAAATCCGTAGATATCACTAGGAATACCGAAAGCGAAGGCGATCTCCTGGAACATTACTGACGCTAAGGCGTGAAAGCGTGGGGAGCAAACGGG
denovo1800	0.000264347	0.000570708	9.43485e-05	0	9.30181e-05	0	0.000197889	0.00026956	Bacteria; __Proteobacteria; __Epsilonproteobacteria; __Campylobacterales; __Helicobacteraceae; __Sulfurimonas	TACGGAGGGTGCAAGCGTTATTCGGAATCACTGGGCGTAAAGGACGCGTAGGCTGGAAGCCAAGTCTGATGTGAAATCCTACAGCTCAACTGTAGAACTGCATTGGAAACTGGTTACCTAGAGTATGGGAGGGGGAGATGGAATTAGTGGTGTAGGGGTAAAATCCGTAGATATCACTAGGAATACCGAAAGCGAAGGCGATCTCCTGGAACAATACTGACGCTGAGATGCGAAAGCGTGGGGAGCAAACAGG
denovo1954	0.000432568	0.000420521	0	0	0	0	0.000131926	0.00013478	Bacteria; __Proteobacteria; __Epsilonproteobacteria; __Campylobacterales; __Helicobacteraceae; __Sulfurimonas	TACGGGGGGTGCAAGCGTTATTCGGAATTATTGGGCGTAAAGGGCGCGTAGGCGGGTTGTCAAGTCTGATGTGAAATCCTATGGCTCAACCATAGAACTGCATTGGAAACTGGTAACCTAGAGTATGGGAGGGGGAGATGGAATTAGTGGTGTAGGGGTAAAATCCGTAGATATCACTAGGAATACCGAAAGCGAAGGCGATCTCCTGGAACAATACTGACGCTAAGGCGTGAAAGCGTGGGGAGCAAACGGG
denovo2095	2.40315e-05	0.000120149	0.000283046	7.321e-05	1.86036e-05	3.86518e-05	0.000263852	0.000101085	Bacteria; __Proteobacteria; __Epsilonproteobacteria; __Campylobacterales; __Helicobacteraceae; __Sulfurimonas	TACGGAGGGTGCAAGCGTTACTCGGAATCACTGGGCGTAAAGGACACGTAGGCGGGATGCCAAGTCTGATGTGAAATCCTATGGCTCAACCATAGAACTGCATTGGAAACTGGTAACCTAGAGTATGGGAGGGGGAGATGGAATTAGTGGTGTAGGGGTAAAATCCGTAGATATCACTAGGAATACCGAAAGCGAAGGCGATCTACTGGAACATTATTGACGCTGAGATTCGAAAGCGTGGGGAGCAAACAGG
denovo2529	0.000504662	0.00108134	0	0	0	0	0	0	Bacteria; __Proteobacteria; __Epsilonproteobacteria; __Campylobacterales; __Helicobacteraceae; __Sulfurimonas	TACGGAGGGTGCAAGCGTTACTCGGAATCACTGGGCGTAAAGGACGCGTAGGCTGGTCTTTAAGTCAGATGTGAAATCCTATGGCTCAACCATAGAACTGCATTTGAAACTGGGGACCTAGAGTATGGAAGGGGCAGATGGAATTAGTGGTGTAGGGGTAAAATCCGTAGATATCACTAGGAATACCGAAAGCGAAAGCGATCTGCTGGGACATTACTGACGCTGAGGCGTGAAAGCGTGGGGAGCAAACGGG
denovo2819	0.0138902	0.0204854	0.0180442	0.0131046	0.00673451	0.00345934	0.00600264	0.0080868	Bacteria; __Proteobacteria; __Epsilonproteobacteria; __Campylobacterales; __Helicobacteraceae; __Sulfurimonas	TACGGAGGGTGCAAGCGTTACTCGGAATCACTGGGCGTAAAGGACACGTAGGCGGGAAGCCAAGTCTGATGTGAAATCCTACAGCTTAACTGTAGAACTGCATTGGAAACTGGTTACCTAGAGTATGGGAGGGGGAGATGGAATTAGTGGTGTAGGGGTAAAATCCGTAGATATCACTAGGAATACCGAAAGCGAAGGCGATCTCCTGGAACAATACTGACGCTAAGGTGTGAAAGCGTGGGGAGCAAACGGG
denovo3411	0.000360473	0.000360447	0.000990659	0.000854117	0.000167433	0.000173933	0.000230871	0.00033695	Bacteria; __Proteobacteria; __Epsilonproteobacteria; __Campylobacterales; __Helicobacteraceae; __Sulfurimonas	TACTAAAGGTGCAAGCGTTATTCGGAATCACTGGGCGTAAAGGACGCGTAGGCGGGAAGCCAAGTCTGATGTGAAATCCTACAGCTCAACTGTAGAACTGCATTGGAAACTGGTTACCTAGAGTATGGGAGGGGGAGATGGAATTAGTGGTGTAGGGGTAAAATCCGTAGATATCACTAGGAATACCTAAAGCGAAGGCGATCTCCTGGAACAATACTGACGCTAAGGCGTGAAAGCGTGGGGAGCAAACGGG
denovo3473	0.00031241	0.000240298	0.0165818	0.00666211	0.000241847	0.000328541	0.00042876	0.000168475	Bacteria; __Proteobacteria; __Epsilonproteobacteria; __Campylobacterales; __Helicobacteraceae; __Sulfurimonas	TACGGAGGGTGCAAGCGTTACTCGGAATCACTGGGCGTAAAGGACGCGTAGGCGGGTTGTCAAGTCAGATGTGAAATCCTACAGCTTAACTGTAGAACTGCATTTGAAACTGGCAACCTAGAGTATGGGAGGGGGAGATGGAATTAGTGGTGTAGGGGTAAAATCCGTAGATATCACTAGGAATACCGAAAGCGAAGGCGATCTCCTGGAACATTACTGACGCTAAGGCGTGAAAGCGTGGGGAGCAAACGGG
denovo4624	0.000192252	0.000150186	0.00115577	0.00100054	0.000223243	0.000135281	6.59631e-05	0.00020217	Bacteria; __Proteobacteria; __Epsilonproteobacteria; __Campylobacterales; __Helicobacteraceae; __Sulfurimonas	TACGGAGGGTGCAAGCGTTACTCGGAATCACTGGGCGTAAAGGACATGTAGGCGGGATGCCAAGTCTGATGTGAAATCCTATGGCTCAACCATAGAACTGCATTGGAAACTGGTAACCTAGAGTATGGGAGGGGGAGATGGAATTAGTGGTGTAGGGGTAAAATCCGTAGATATCACTAGGAATATCGAAAGCGAAGGCGATCTCCTGGAATAATACTGACGCTAAGGTGTGAAAGCGTGGGGAGCAAACAGG
denovo4670	0.00451793	0.00264328	0.00367959	0.000610083	0.00357189	0.00187461	0.00333113	0.00303255	Bacteria; __Proteobacteria; __Epsilonproteobacteria; __Campylobacterales; __Helicobacteraceae; __Sulfurimonas	TACGGAGGGTGCAAGCGTTACTCGGAATCACTGGGCGTAAAGGACGCGTAGGCGGGATGGTAAGTCTGATGTGAAATCCTACAGCTCAACTGTAGAACTGCATTGGAAACTACTAACCTAGAGTATGGGAGGGGGAGATGGAATTAGTGGTGTAGGGGTAAAATCCGTAGATATCACTAGGAATACCTAAAGCGAAGGCGATCTCCTGGAACAATACTGACGCTAAGGCGTGAAAGCGTGGGGAGCAAACGGG
denovo5264	0.000120158	0.000180223	0.000377394	7.321e-05	0	3.86518e-05	0.000692612	0.000235865	Bacteria; __Proteobacteria; __Epsilonproteobacteria; __Campylobacterales; __Helicobacteraceae; __Sulfurimonas	TACGGAGGGTGCAAGCGTTATTCGGAATCACTGGGCGTAAAGGACGCGTAGGCGGGATGCCAAGTCTGATGTGAAATCCTATGGCTTAACCATAGAACTGCATTGGAAACTGGTAACCTAGAGTATGGGAGGGGGAGATGGAATTAGTGGTGTAGGGGTAAAATCCGTAGATATCACTAGGAATACCTAAAGCGAAGGCGATCTCCTGGAACAATACTGACGCTCAGATGCGAAAGCGTGGGGAGCAAACAGG
denovo5944	0.109127	0.150877	0.168153	0.0929523	0.0521459	0.0664618	0.0647427	0.0685019	Bacteria; __Proteobacteria; __Epsilonproteobacteria; __Campylobacterales; __Helicobacteraceae; __Sulfurimonas	TACGGAGGGTGCAAGCGTTATTCGGAATCACTGGGCGTAAAGGACGCGTAGGCGGGAAGCCAAGTCTGATGTGAAATCCTATGGCTCAACCATAGAACTGCATTGGAAACTGGTTACCTAGAGTATGGGAGGGGGAGATGGAATTAGTGGTGTAGGGGTAAAATCCGTAGATATCACTAGGAATACCGAAAGCGAAGGCGATCTCCTGGAACAATACTGACGCTAAGGCGTGAAAGCGTGGGGAGCAAACGGG
denovo6003	0.000432568	0.000841043	0.000306633	0	0	0.000657081	9.89446e-05	0.000303255	Bacteria; __Proteobacteria; __Epsilonproteobacteria; __Campylobacterales; __Helicobacteraceae; __Sulfurimonas	TACGGAGGGTGCAAGCGTTATTCGGAATCACTGGGCGTAAAGGGTGCGTAGGCGGTTTGATAAGTCTGATGTGAAATCCTATGGCTCAACCATAGAACTGCATTGGAAACTGTCAAACTAGAATACTGAAGGGGCAGATGGAATTAGTGGTGTAGGGGTAAAATCCGTAGATATCACTAGGAATACCGAAAGCGAAAGCGATCTGCTGGGAAGTTATTGACGCTGAGGCACGAAAGCGTGGGGAGCAAACGGG
denovo6120	0.000600788	0.00120149	0	0	0	0	0	0	Bacteria; __Proteobacteria; __Epsilonproteobacteria; __Campylobacterales; __Helicobacteraceae; __Sulfurimonas	TACGGAGGGTGCAAGCGTTATTCGGAATCACTGGGCGTAAAGGGTATGTAGGCGGGTTTTTAAGTCAGATGTGAAAGCCCACGGCTCAACCGTGGAACTGCATTTGAAACTGAAGACCTAGAATATGGAAGGGGCAGATGGAATTAGTGGTGTAGGGGTAAAATCCGTAGAGATCACTAGGAATACCGAAAGCGAAGGCGATCTGCTGGTACATTATTGACGCTAAGATACGAAAGCGTGGGGAGCAAACAGG
denovo6344	0.0025954	0.00279346	0.000400981	0.000244033	0.000297658	0.000154607	0.000593668	0.000572815	Bacteria; __Proteobacteria; __Epsilonproteobacteria; __Campylobacterales; __Helicobacteraceae; __Sulfurimonas	TACGGAGGGTGCAAGCGTTATTCGGAATCACTGGGCGTAAAGGACGCGTAGGCTGGAAGCCAAGTCTGATGTGAAATCCTACAGCTCAACTGTAGAACTGCATTGGAAACTGGCAACCTAGAGTATGGGAGGGGGAGATGGAATTAGTGGTGTAGGGGTAAAATCCGTAGATATCACTAGGAATACCGAAAGCGAAGGCGATCTCCTGGAACATTACTGACGCTAAGGCGTGAAAGCGTGGGGAGCAAACGGG
denovo6419	0.000360473	0.000480596	0.000353807	4.88067e-05	0.000390676	0.000212585	0.00164908	0.00178583	Bacteria; __Proteobacteria; __Epsilonproteobacteria; __Campylobacterales; __Helicobacteraceae; __Sulfurimonas	TACGGAGGGTGCAAGCGTTACTCGGAATCACTGGGCGTAAAGGACACGTAGGCGGGATGCCAAGTCTGATGTGAAATCCTATGGCTTAACCATAGAACTGCATTGGAAACTGGTAACCTAGAGTATGGGAGGGGGAGATGGAATTAGTGGTGTAGGGGTAAAATCCGTAGATATCACTAGGAATACCGAAAGCGAAGGCGATCTCCTGGAACAATACTGACGCTGAGGAACGAAAGCGTGGGTAGCAAACGGG
denovo6768	0.000264347	0.000270335	2.35871e-05	2.44033e-05	1.86036e-05	0	0.000197889	0.000168475	Bacteria; __Proteobacteria; __Epsilonproteobacteria; __Campylobacterales; __Helicobacteraceae; __Sulfurimonas	TACGGGGGGTGCAAGCGTTACTCGGAATCACTGGGCGTAAAGGACGCGTAGGCGGGTTGTCAAGTCTGATGTGAAATCCTATGGCTCAACCATAGAACTGCATTGGAAACTGGCAACCTAGAGTATGGGAGGGGGAGATGGAATTAGTGGTGTAGGGGTAAAATCCGTAGATATCACTAGGAATACCGAAAGCGAAGGTGATCTCCTGGAACAATACTGACGCTAAGGTGTGAAAGCGTGGGGTGCAAACGGG
denovo1674	0.000336441	0.000600745	0	0	0	0	0	0	Bacteria; __Proteobacteria; __Epsilonproteobacteria; __Campylobacterales; __Helicobacteraceae; __Sulfurovum	TACGGAGGGTGCAAGCGTTACTCGGAATCACTGGGCGTAAAGCGCGCGCAGGCGGCTTGATAAGTTGGATGTGAAAGCCTACGGCTCAACCGTAGAACTGCATCCAAAACTGTCAAGCTAGAGTGTGGGAGAGGAAGATGGAATTAGTTGTGTAGGGGTAAAATCCGTAGAGATAACTAGGAATACCAAAAGCGAAGGCAATCTTCTGGAACACTACTGACGCTGAGGCGCGAAAGCGTGGGGAGCAAACGGG
denovo3016	0.000865135	0.00213264	0	0	0	0	6.59631e-05	3.3695e-05	Bacteria; __Proteobacteria; __Epsilonproteobacteria; __Campylobacterales; __Helicobacteraceae; __Sulfurovum	TACGGAGGGTGCAAGCGTTACTCGGAATCACTGGGCGTAAAGCGCGCGCAGGCGGCCTTTTAAGTTGGATGTGAAAGCCTATGGCTCAACCATAGAACTGCATCCAAAACTATCAGGCTAGAGTGTGGGAGAGGAAGATGGAATTAGTTGTGTAGGGGTAAAATCCGTAGAGATAACTAGGAATACCAAAAGCGAAGGCAATCTTCTGGAACATTACTGACGCTGAGGCGCGAAAGCGTGGGGAGCAAACAGG
denovo4112	0.00165818	0.0115343	0	0	1.86036e-05	0	0	0	Bacteria; __Proteobacteria; __Epsilonproteobacteria; __Campylobacterales; __Helicobacteraceae; __Sulfurovum	TACGGAGGGTGCAAGCGTTACTCGGAATCACTGGGCGTAAAGCGCGCGCAGGCGGCCTTTTAAGTTGGAAGTGAAATCCTATGGCTCAACCATAGAACTGCTTCCAAAACTGAGAGGCTAGAGTCTGGGAGGGGAAGATGGAATTAGTTGTGTAGGGGTAAAATCCGTAGAGATAACTAGGAATACCAAAAGCGAAGGCGATCTTCTGGAACAGTACTGACGCTGAGGCGCGAAAGCGTGGGGAGCAAACAGG
denovo4679	0.00749784	0.0133065	4.71743e-05	2.44033e-05	0.0010046	0.00108225	0.000296834	0.000303255	Bacteria; __Proteobacteria; __Epsilonproteobacteria; __Campylobacterales; __Helicobacteraceae; __Sulfurovum	TACGGAGGGTGCAAGCGTTACTCGGAATCACTGGGCGTAAAGCGCGCGCAGGCGGCTATTTAAGTTGGATGTGAAAGCCTACGGCTCAACCGTAGAACTGCATCCAAAACTATTTAGCTAGAGTGTGGGAGAGGAAGATGGAATTAGTTGTGTAGGGGTAAAATCCGTAGAGATAACTAGGAATACCAAAAGCGAAGGCAATCTTCTGGAACACTACTGACGCTGAGGCGCGAAGGCGTGGGGAGCAAACAGG
denovo5191	0.00271556	0.0186832	0	0	0	0	0	0	Bacteria; __Proteobacteria; __Epsilonproteobacteria; __Campylobacterales; __Helicobacteraceae; __Sulfurovum	TACGGAGGGTGCAAGCGTTACTCGGAATCACTGGGCGTAAAGCGCGCGCAGGCGGTCTGATAAGTTGGAAGTGAAATCCTATGGCTCAACCATAGAACTGCTTCCAAAACTGTCAGACTAGAGTGTGGGAGGGGAAGATGGAATTAGTTGTGTAGGGGTAAAATCCGTAGAGATAACTAGGAATACCAAAAGCGAAGGCGATCTTCTGGAACACTACTGACGCTGAGGCGCGAAAGCGTGGGGAGCAAACAGG
denovo1911	0	0	0	0	0.000111622	1.93259e-05	0.00151715	0.00141519	Bacteria; __Proteobacteria; __Gammaproteobacteria	TACGGAGGGTGCAAGCGTTAATCGGAATTACTGGGCGTAAAGAGTTCGTAGGCGGTTTGTTAAGTTAGATGTGAAAGCCCCGGGCTCAACCTGGGAACTGCATTTCGAACTGGCAAACTAGAGTTCTTGAGAGGGTGGTAGAATTTCAGGTGTAGCGGTGAAATGCGTAGAGATCTGAAGGAACACCAGTGGCGAAGGCGACTTCCTGGACTAAAACTGACGCTGAGGAACGAAAGCGTGGGTAGCAAACGGG
denovo2572	0	3.00372e-05	4.71743e-05	9.76134e-05	0.000260451	0.000212585	3.29815e-05	3.3695e-05	Bacteria; __Proteobacteria; __Gammaproteobacteria	TACAGAGGGTGCAAGCGTTAATCGGAATTACTGGGCGTAAAGCGCGCGTAGGTGGTTCGTTAAGTTGGATGTGAAATCCCCGGGCTCAACCTGGGAACTGCATTCAAAACTGACGAGCTAGAGTATGGTAGAGGGTGGTGGAATTTCCTGTGTAGCGGTGAAATGCGTAGATATAGGAAGGAACACCAGTGGCGAAGGCGACCACCTGGACTGATACTGACACTGAGGTGCGAAAGCGTGGGGAGCAAACAGG
denovo1653	0	0	0.000872724	0	1.86036e-05	0.000173933	3.29815e-05	0	Bacteria; __Proteobacteria; __Gammaproteobacteria; __Alteromonadales; __Alteromonadaceae; __Marinobacter	TACGGAGGGTGCAAGCGTTAATCGGAATTACTGGGCGTAAAGCGCGCGTAGGTGGTTTGGTAAGCGAGATGTGAAAGCCCCGGGCTTAACCTGGGAACGGCATTTCGAACTGTCAGACTAGAGTGTGGTAGAGGGTAGTGGAATTTCCTGTGTAGCGGTGAAATGCGTAGATATAGGAAGGAACACCAGTGGCGAAGGCGGCTACCTGGACCAACACTGACACTGAGGTGCGAAAGCGTGGGGAGCAAACAGG
denovo873	0	3.00372e-05	0.00198132	0	5.58108e-05	0	0.000164908	0.000101085	Bacteria; __Proteobacteria; __Gammaproteobacteria; __Alteromonadales; __Colwelliaceae; __Colwellia	TACGAGGGGTGCAAGCGTTAATCGGAATTACTGGGCGTAAAGCGTGCGTAGGTGGTTTGTTAAGCAAGATGTGAAAGCCCCGGGCTCAACCTGGGAACTGCATTTTGAACTGGCAGACTAGAGTATTGTAGAGGGTAGTGGAATTTCCAGTGTAGCGGTGAAATGCGTAGAGATTGGAAGGAACATCAGTGGCGAAGGCGGCTACCTGGACAAATACTGACACTGAGGCACGAAAGCGTGGGGAGCAAACAGG
denovo2099	0	0	0.00469384	0	0.00225104	0.00241574	0.00141821	0.00101085	Bacteria; __Proteobacteria; __Gammaproteobacteria; __Alteromonadales; __Colwelliaceae; __Colwellia	TACGGAGGGTGCGAGCGTTAATCGGAATTACTGGGCGTAAAGCGTGCGTAGGCGGTTTGTTAAGCAAGATGTGAAAGCCCAGGGCTCAACCTTGGAACTGCATTTTGAACTGGCAAACTAGAGTACTGTAGAGGGTGGTGGAATTTCCAGTGTAGCGGTGAAATGCGTAGAGATTGGAAGGAACATCAGTGGCGAAGGCGGCCACCTGGACAGATACTGACGCTGAGGCACGAAAGCGTGGGGAGCAAACAGG
denovo2566	0.000360473	0.00126156	0.00766582	0.000829714	0.00087437	0.00127551	0.00224274	0.00198801	Bacteria; __Proteobacteria; __Gammaproteobacteria; __Alteromonadales; __Colwelliaceae; __Colwellia	TACGGAGGGTGCAAGCGTTAATCGGAATTACTGGGCGTAAAGCGTTCGTAGGCGGTCTATTAAGCAAGATGTGAAAGCCCAGGGCTCAACCTTGGAACTGCATTTTGAACTGGTAGACTAGAGTACTGTAGAGGGTGGTGGAATTTCCAGTGTAGCGGTGAAATGCGTAGAGATTGGAAGGAACATCAGTGGCGAAGGCGGCCACCTGGACAGATACTGACGCTGAGGAACGAAAGCGTGGGGAGCGAACAGG
denovo2615	0.00110545	0.00309384	0.0917775	0.0135194	0.0378025	0.0513103	0.0240435	0.0247321	Bacteria; __Proteobacteria; __Gammaproteobacteria; __Alteromonadales; __Colwelliaceae; __Colwellia	TACGAGGGGTGCAAGCGTTAATCGGAATTACTGGGCGTAAAGCGTTCGTAGGCGGTTATTTAAGCAAGATGTGAAAGCCCAGGGCTCAACCTTGGAACTGCATTTTGAACTGGGTAACTAGAGTACTGTAGAGGGTGGTGGAATTTCCAGTGTAGCGGTGAAATGCGTAGAGATTGGAAGGAACATCAGTGGCGAAGGCGGCCACCTGGACAGATACTGACGCTGAGGAACGAAAGCGTGGGGAGCGAACAGG
denovo962	0	0	0	0	1.86036e-05	0	0.00105541	0.00114563	Bacteria; __Proteobacteria; __Gammaproteobacteria; __Alteromonadales; __Moritellaceae; __Moritella	TACGGAGGGTGCAAGCGTTAATCGGAATTACTGGGCGTAAAGCGCATGCAGGCGGTTTGTTAAGCGAGATGTGAAAGCCCCGGGCTTAACCTGGGAACTGCATTTAAAACTGGCAAACTCGAGTTTAGGAGAGGGAAGTGGAATTTCAGGTGTAGCAGTGAAATGCGTAGAGATCTGAAGGAATACCAGTGGCGAAGGCGGCCACCTGGCAAGTAACTGACGCTCAGATGCGAAAGCGTGGGTAGCAAACGGG
denovo2829	4.80631e-05	0	0.211176	0.0471717	0.0507879	0.0470972	0.0439314	0.0553946	Bacteria; __Proteobacteria; __Gammaproteobacteria; __Alteromonadales; __Moritellaceae; __Moritella	TACGGAGGGTGCAAGCGTTAATCGGAATTACTGGGCGTAAAGCGCATGCAGGCGGTTTGTTAAGCGAGATGTGAAAGCCCCGGGCTCAACCTGGGAACTGCATTTCGAACTGGCAAACTAGAGTTCTTGAGAGGGTGGTAGAATTTCAGGTGTAGCGGTGAAATGCGTAGAGATCTGAAGGAATACCAGTGGCGAAGGCGGCCACCTGGCAAGTAACTGACGCTCAGATGCGAAAGCGTGGGTAGCAAACGGG
denovo854	2.40315e-05	6.00745e-05	0.0690867	0.0285519	0.02891	0.0201183	0.0253298	0.0174203	Bacteria; __Proteobacteria; __Gammaproteobacteria; __Alteromonadales; __Pseudoalteromonadaceae; __Pseudoalteromonas	TACGGAGGGTGCGAGCGTTAATCGGAATTACTGGGCGTAAAGCGTACGCAGGCGGTTTGTTAAGCGAGATGTGAAAGCCCCGGGCTCAACCTGGGAACTGCATTTCGAACTGGCAAACTAGAGTGTGATAGAGGGTGGTAGAATTTCAGGTGTAGCGGTGAAATGCGTAGAGATCTGAAGGAATACCGATGGCGAAGGCAGCCACCTGGGTCAACACTGACGCTCATGTACGAAAGCGTGGGGAGCAAACAGG
denovo5675	0.000384504	0.0010513	0.0104255	0.046586	0.000483694	0.00129484	0.000296834	0.000572815	Bacteria; __Proteobacteria; __Gammaproteobacteria; __Alteromonadales; __Psychromonadaceae; __Psychromonas	TACGGAGGGTGCGAGCGTTAATCGGAATTACTGGGCGTAAAGCGCGCGTAGGTGGTTAATTAAGTCAGATGTGAAAGCCCAGGGCTCAACCTTGGAACTGCATTTGAAACTGGTTAACTAGAGTTTTGTAGAGGGTGGTAGAATTTCAGGTGTAGCGGTGAAATGCGTAGAGATCTGAAGGAATACCAGTGGCGAAGGCGGCCACCTGGACAAAGACTGACACTGAGGCGCGAAGGCGTGGGGAGCAAACGGG
denovo1533	0	0	0.00278328	0	0.000799955	0.00106292	0.00118734	0.00087607	Bacteria; __Proteobacteria; __Gammaproteobacteria; __Alteromonadales; __Shewanellaceae; __Shewanella	TACGAGGGGTGCAAGCGTTAATCGGAATTACTGGGCGTAAAGCGTACGCAGGCGGTTTGTTAAGCGAGATGTGAAAGCCCCGGGCTCAACCTGGGAACTGCATTTCGAACTGGCAAACTAGAGTCTTGTAGAGGGGGGTAGAATTTCAGGTGTAGCGGTGAAATGCGTAGAGATCTGAAGGAATACCGGTGGCGAAGGCGGCCCCCTGGACAAAGACTGACGCTCATGTACGAAAGCGTGGGGAGCAAACAGG
denovo1012	0	0	0.00287763	0.0485138	0.000520901	0	0	0	Bacteria; __Proteobacteria; __Gammaproteobacteria; __Chromatiales; __Chromatiaceae; __Rheinheimera	TACAGAGGGTGCAAGCGTTAATCGGAATTACTGGGCGTAAAGCGCACGTAGGCGGTTGTTTAAGTTGGATGTGAAAGCCCCGGGCTCAACCTGGGAATTGCATTCAAAACTGGACAACTAGAGTGTGTGAGAGGGGGGTAGAATTCCAAGTGTAGCGGTGAAATGCGTAGAGATTTGGAGGAATACCAGTGGCGAAGGCGGCCCCCTGGCACAACACTGACGCTCAGGTGCGAAAGCGTGGGGAGCAAACAGG
denovo5431	0	0	0.000872724	0	0.000279054	0	0	0	Bacteria; __Proteobacteria; __Gammaproteobacteria; __Chromatiales; __Chromatiaceae; __Rheinheimera	TACAGAGGGTGCAAGCGTTAATCGGAATTACTGGGCGTAAAGCGCACGTAGGCGGTTTCTTAAGTCAGATGTGAAAGCCCCGGGCTCAACCTGGGAATTGCATTTGAAACTGGGGAACTAGAGTGTGTGAGAGGGGGGTAGAATTCCAAGTGTAGCGGTGAAATGCGTAGAGATTTGGAGGAATACCAGTGGCGAAGGCGGCCCCCTGGCACAACACTGACGCTCAGGTGCGAAAGCGTGGGGAGCAAACAGG
denovo5895	0.000288378	0.000720894	0	0	0	0	3.29815e-05	0	Bacteria; __Proteobacteria; __Gammaproteobacteria; __Chromatiales; __Ectothiorhodospiraceae; __Acidiferrobacter	TACAGAGGGTGCAAGCGTTAATCGGAATTACTGGGCGTAAAGCGCGCGTAGGCGGCTTGGTCAGTCGGATGTGAAAGCCCCGGGCTTAACCTGGGAATTGCATTCGATACTGCCAGGCTAGAATGTAGTAGAGGGTAGTGGAATTCCGGGTGTAGCGGTGAAATGCGTAGATATCCGGAGGAACATCAGTGGCGAAGGCGACTACCTGGACTAACATTGACGCTGAGGTGCGAAAGCGTGGGGAGCAAACAGG
denovo49	0	0	0	0	3.72072e-05	0	0.00151715	0.00094346	Bacteria; __Proteobacteria; __Gammaproteobacteria; __Methylococcales	TACGGAGGGTCCAAGCGTTAATCGGAATTACTGGGCGTAAAGCGCGCGTAGGTGGATATTTAAGTCAGATGTGAAAGCCCCGGGCTTAACCTGGGAACTGCATTTAAAACTGGCAAACTCGAGTTTAGGAGAGGGAAGTGGAATTTCAGGTGTAGCAGTGAAATGCGTAGAGATCTGAAGGAACATCAGTGGCGAAGGCGACTCACTGGGCCATTACTGACACTGAGGTGCGAAAGCGTGGGTAGCAAACAGG
denovo155	0.0211718	0.0454464	0.00462308	0	0.296095	0.291531	0.20597	0.214165	Bacteria; __Proteobacteria; __Gammaproteobacteria; __Methylococcales	TACGGAGGGTGCAAGCGTTAATCGGAATTACTGGGCGTAAAGAGTTCGTAGGCGGTTTGTTAAGTTAGATGTGAAAGCCCCGGGCTTAACCTGGGAACTGCATTTAAAACTGGCAAACTCGAGTTTAGGAGAGGGAAGTGGAATTTCAGGTGTAGCAGTGAAATGCGTAGAGATCTGAAGGAACACCAGTGGCGAAGGCGACTTCCTGGACTAAAACTGACGCTGAGGAACGAAAGCGTGGGTAGCAAACGGG
denovo2658	0.00031241	0.000991229	0	0	0	0	0	0	Bacteria; __Proteobacteria; __Gammaproteobacteria; __Methylococcales	TACGGAGGGTGCGAGCGTTAATCGGAATTACTGGGCGTAAAGCGTACGTAGGCGGTTAGTTAAGTTAGATGTGAAAGCCCCGGGCTTAACCTGGGAACAGCATTTAAAACTGGCTAACTCGAGTTAAGTAGAGGAGAGTGGAATTTCAGGTGTAGCGGTGAAATGCGTAGAGATCTGAAGGAACACCAGTGGCGAAGGCGACTCTCTGGACTTAAACTGACGCTGAGGTACGAAAGCGTGGGTAGCAAACGGG
denovo2784	0.000144189	0.00102127	0	0	0	0	0	0	Bacteria; __Proteobacteria; __Gammaproteobacteria; __Methylococcales	TACGGAGGGTGCAAGCGTTAATCGGAATTACTGGGCGTAAAGCGTTCGTAGGCGGTTTGTTAAGTTAGATGTGAAAGCCCTGGGCTTAACCTGGGAACGGCATTTAAAACTGGCAGACTAGAGTTTAGGAGAGGAGAGTGGAATTTCAGGTGTAGCGGTGAAATGCGTAGAGATCTGAAGGAACACCAGTGGCGAAGGCGGCTCTCTGGACTAAAACTGACGCTGAGGAACGAAAGCATGGGTAGCAAACGGG
denovo3316	0.0498414	0.122492	0	0	0	0	0	3.3695e-05	Bacteria; __Proteobacteria; __Gammaproteobacteria; __Methylococcales	TACGGAGGGTGCAAGCGTTAATCGGAATTACTGGGCGTAAAGCGTTCGTAGGCGGTTTGTTAAGTTAGATGTGAAAGCCCCGGGCTTAACTTGGGAACGGCATTTAAAACTGGCAAACTAGAGTTTGGGAGAGGCAAGTGGAATTTCAGGTGTAGCGGTGAAATGCGTAGAGATCTGAAGGAACACCAGTGGCGAAGGCGGCTTGCTGGACTAAAACTGACGCTGAGGAACGAAAGCATGGGTAGCAAACGGG
denovo3527	0.00233106	0.0124354	0	0	0	0	0	3.3695e-05	Bacteria; __Proteobacteria; __Gammaproteobacteria; __Methylococcales	TACGGAGGGTGCAAGCGTTAATCGGAATTACTGGGCGTAAAGAGTACGTAGGCGGTTATTTAAGTCAGATGTGAAAGCCCTGGGCTTAACCTGGGAATGGCATTTGAAACTGGGTAACTAGAGTTTAGGAGAGGGAAGTGGAATTTCAGGTGTAGCGGTGAAATGCGTAGATATCTGAAGGAACACCAGTGGCGAAGGCGGCTTCCTGGACTAAAACTGACGCTGAGGTACGAAAGCATGGGTAGCAAACGGG
denovo4427	0.00031241	0.000600745	0	0	0	0	3.29815e-05	0.000101085	Bacteria; __Proteobacteria; __Gammaproteobacteria; __Methylococcales	TACGGAGGGTGCAAGCGTTAATCGGAATTACTGGGCGTAAAGCGTTCGTAGGCGGTTTGTTAAGTTAGATGTGAAAGCCCCGGGCTTAACCTGGGAACTGCATTTAAAACTGGCAAACTAGAGTTTAGTAGAGGGAAGTGGAATTTCAGGTGTAGCAGTGAAATGCGTAGAGATCTGAAGGAACACCAGTGGCGAAGGCGACTTCCTGGACTAGAACTGACGCTGAGGAGCGAAAGCTAGGGGAGCAAACGGG
denovo1083	0.00386908	0.00696864	0	0	0.00184176	0.00278293	0.00085752	0.00124672	Bacteria; __Proteobacteria; __Gammaproteobacteria; __Methylococcales; __Marine_Methylotrophic_Group_2; __g	TACGGAGGGTGCAAGCGTTAATCGGAATTACTGGGCGTAAAGCGTACGTAGGCGGTTCGTTAAGTTAGATGTGAAAGCCCCGGGCTTAACCTGGGAACTGCATTTAAAACTGGCGAACTAGAGTTAAGTAGAGGGGAGTGGAATTTCAGGTGTAGCGGTGAAATGCGTAGAGATCTGAAGGAACACCAGTGGCGAAGGCGACTCCCTGGACTTGAACTGACGCTGAGGTACGAAAGCGTGGGTAGCAAACGGG
denovo2176	0.000432568	0.00156194	0	0	0	0	0	0	Bacteria; __Proteobacteria; __Gammaproteobacteria; __NKB5; __f; __g	TACAGAGAGTGCAAGCGTTAATCGGAATTATTGGGTGTAAAGGGTGTGTAGGTGGACGAGATAGTTGTATGTGAAATCCTTAAGCTTAACTTAAGAACTGCGTATGATACTGCTTGTCTAGAGTTTTGTAGAGGAAAGTAGAATTTCCGGTGTAGCGGTGAAATGCGTAGATATCGGAAGGAATACCAGAGGCGAAGGCGACTTTCTGGACAAATACTGACACTGAGACACGAAAGCATGGGTAGCAAACAGG
denovo1801	0.000168221	0.000991229	0	0	0	0	0	0	Bacteria; __Proteobacteria; __Gammaproteobacteria; __Oceanospirillales; __Alcanivoracaceae; __Alcanivorax	TACGAAAGGTGCAAGCGTTAATCGGAATTACTGGGCGTAAAGCGCGCGTAGGCGGTGTGTTAAGTCGGATGTGAAAGCCCAGGGCTCAACCTTGGAATTGCATCCGATACTGGCACGCTAGAGTGCAGTAGAGGGAGGTGGAATTTCCGGTGTAGCGGTGAAATGCGTAGAGATCGGAAGGAACACCAGTGGCGAAGGCGGCCTCCTGGACTGACACTGACGCTGAGGTGCGAAAGCGTGGGGAGCAAACAGG
denovo3093	0	0	0.00268893	0	0.00171153	0.00191326	0.00145119	0.00192062	Bacteria; __Proteobacteria; __Gammaproteobacteria; __Oceanospirillales; __Oceanospirillaceae; __Neptunomonas	TACGGAGGGTGCAAGCGTTAATCGGAATTACTGGGCGTAAAGCGCGCGTAGGCGGTTATTTAAGTCAGATGTGAAAGCCCTGGGCTCAACCTAGGAACTGCATCTGATACTGGATAACTAGAGTACAGAAGAGGGTGGTGGAATTTCCTGTGTAGCGGTGAAATGCGTAGATATAGGAAGGAACATCAGTGGCGAAGGCGGCCACCTGGTCTGATACTGACGCTGAGGTGCGAAAGCGTGGGGAGCAAACAGG
denovo282	0	0	0.00790169	0	0.0121668	0.00993352	0.00755277	0.00879439	Bacteria; __Proteobacteria; __Gammaproteobacteria; __Oceanospirillales; __Oceanospirillaceae; __Oleispira	TACTAAAGGTGCAAGCGTTAATCGGAATTACTGGGCGTAAAGCGCGCGTAGGTGGTTTGTTAAGTTGGATGTGAAAGCCCAGGGCTCAACCTTGGAACTGCATTCAAAACTGACTCACTAGAGTACGAGAGAGGTTAGTGGAATTTCCTGTGTAGCGGTGAAATGCGTAGAGATGGGAAGGAACACCAGTGGCGAAGGCGACTGACTGGCTCGATACTGACACTGAGGTGCGAAAGCGTGGGGAGCAAACGGG
denovo2356	7.20946e-05	0.000180223	0.00375035	0.00390453	0.00193478	0.000405844	9.89446e-05	0.00026956	Bacteria; __Proteobacteria; __Gammaproteobacteria; __Pseudomonadales; __Moraxellaceae; __Acinetobacter	TACAGAGGGTGCGAGCGTTAATCGGATTTACTGGGCGTAAAGCGTGCGTAGGCGGCTTTTTAAGTCGGATGTGAAATCCCCGAGCTTAACTTGGGAATTGCATTCGATACTGGGAAGCTAGAGTATGGGAGAGGATGGTAGAATTCCAGGTGTAGCGGTGAAATGCGTAGAGATCTGGAGGAATACCGATGGCGAAGGCAGCCATCTGGCCTAATACTGACGCTGAGGTACGAAAGCATGGGGAGCAAACAGG
denovo4493	4.80631e-05	0.000360447	0	0	0.000279054	0	0.000131926	6.739e-05	Bacteria; __Proteobacteria; __Gammaproteobacteria; __Pseudomonadales; __Pseudomonadaceae; __Pseudomonas	TACGAAGGGTGCAAGCGTTAATCGGAATTACTGGGCGTAAAGCGCGCGTAGGTGGTTTGTTAAGTTGGATGTGAAAGCCCCGGGCTCAACCTGGGAACTGCATCCAAAACTGGCAAGCTAGAGTATGGCAGAGGGTGGTGGAATTTCCTGTGTAGCGGTGAAATGCGTAGATATAGGAAGGAACACCAGTGGCGAAGGCGACCACCTGGGCTAATACTGACACTGAGGTGCGAAAGCGTGGGGAGCAAACAGG
denovo5939	0	0	0.000589678	2.44033e-05	0.00303239	0.00121753	0.0033971	0.00313363	Bacteria; __Proteobacteria; __Gammaproteobacteria; __Pseudomonadales; __Pseudomonadaceae; __Pseudomonas	TACAGAGGGTGCAAGCGTTAATCGGAATTACTGGGCGTAAAGCGCGCGTAGGTGGCAAAGTAAGATGGGTGTGAAATCCCCGGGCTCAACCTGGGAACTGCATCCATAACTGCTTCGCTAGAGTACGGTAGAGGGTAGTGGAATTTCCTGTGTAGCGGTGAAATGCGTAGATATAGGAAGGAACACCAGTGGCGAAGGCGACTACCTGGACTGATACTGACACTGAGGTGCGAAAGCGTGGGGAGCAAACAGG
denovo156	0.0057195	0.00949177	0.0296018	0.00058568	0.182334	0.161777	0.191293	0.202406	Bacteria; __Proteobacteria; __Gammaproteobacteria; __Thiotrichales; __Piscirickettsiaceae	TACGGAGGGTCCAAGCGTTAATCGGAATTACTGGGCGTAAAGCGCGCGTAGGTGGATATTTAAGTCAGATGTGAAAGCCCTGGGCTCAACCTAGGAACTGCATTTGAAACTGGATGTCTAGAGTATGGTAGAGGTGAGTGGAATTTCAGGTGTAGCGGTGAAATGCGTAGAGATCTGAAGGAACATCAGTGGCGAAGGCGACTCACTGGGCCATTACTGACACTGAGGTGCGAAAGCGTGGGTAGCAAACAGG
denovo276	4.80631e-05	3.00372e-05	0.000141523	0	7.44145e-05	0	0.000725594	0.00074129	Bacteria; __Proteobacteria; __Gammaproteobacteria; __Thiotrichales; __Piscirickettsiaceae	TACGGAGGGTGCAAGCGTTGTTCGGAATTACTGGGCGTAAAGCGCGCGTAGGCGGCTTTTTAAGTCAGATGTGAAATCCCTGGGCTCAACCTAGGAACTGCATTTGAAACTGGATGTCTAGAGTATGGTAGAGGTGAGTGGAATTTCAGGTGTAGCGGTGAAATGCGTAGAGATCTGAAGGAACATCAGTGGCGAAGGCGACTCACTGGGCCATTACTGACGCTGAGGTGCGAAAGCGTGGGTAGCAAACAGG
denovo1191	0	0	0	0	3.72072e-05	1.93259e-05	0.00122032	0.00124672	Bacteria; __Proteobacteria; __Gammaproteobacteria; __Thiotrichales; __Piscirickettsiaceae	TACGGAGGGTGCAAGCGTTAATCGGAATTACTGGGCGTAAAGAGTTCGTAGGCGGTTTGTTAAGTCAGATGTGAAAGCCCTGGGCTCAACCTAGGAACTGCATTTGAAACTGGATGTCTAGAGTATGGTAGAGGTGAGTGGAATTTCAGGTGTAGCGGTGAAATGCGTAGAGATCTGAAGGAACACCAGTGGCGAAGGCGACTTCCTGGACTAAAACTGACGCTGAGGAACGAAAGCGTGGGTAGCAAACGGG
denovo1436	4.80631e-05	6.00745e-05	0.000117936	0	0.000148829	0.000115955	0.000659631	0.00094346	Bacteria; __Proteobacteria; __Gammaproteobacteria; __Thiotrichales; __Piscirickettsiaceae	TACTAAAGGTGCAAGCGTTAATCGGAATTACTGGGCGTAAAGCGCGCGTAGGCGGATATTTAAGTCAGATGTGAAATCCCTGGGCTCAACCTAGGAACTGCATTTGAAACTGGATATCTAGAGTATGGTAGAGGTGAGTGGAATTTCAGGTGTAGCGGTGAAATGCGTAGAGATCTGAAGGAACATCAGTGGCGAAGGCGACTCACTGGGCCATTACTGACGCTGAGGTGCGAAAGCGTGGGTAGCAAACAGG
denovo3920	4.80631e-05	9.01117e-05	0.000259458	0	0.000446487	0.000444496	0.000791557	0.000842375	Bacteria; __Proteobacteria; __Gammaproteobacteria; __Thiotrichales; __Piscirickettsiaceae	TACGGAGGGTCCAAGCGTTAATCGGAATTACTGGGCGTAAAGCGCGCGTAGGCGGATATTTAAGTCAGATGTGAAATCCCTGGGCTCAACCTAGGAACTGCATTTGAAACTGGATGTCTAGAGTATGGTAGAGGTGAGTGGAATTTCAGGTGTAGCGGTGAAATGCGTAGAGATCTGAAGGAACATCAGTGGCGAAGGCGACTCACTGGGCCATTACTGACGCTAAGGCGTGAAAGCGTGGGGAGCAAACGGG
denovo4040	9.61261e-05	0.000150186	0.000235871	0	0.000744145	0.000695733	0.000890501	0.00080868	Bacteria; __Proteobacteria; __Gammaproteobacteria; __Thiotrichales; __Piscirickettsiaceae	TACGGAGGGTCCGAGCGTTAATCGGAATTACTGGGCGTAAAGCGCGCGTAGGCGGATATTTAAGTCAGATGTGAAATCCCTGGGCTCAACCTAGGAACTGCATTTGAAACTGAATATCTAGAGTATGGTAGAGGTGAGTGGAATTTCAGGTGTAGCGGTGAAATGCGTAGAGATCTGAAGGAACATCAGTGGCGAAGGCGACTCACTGGGCCATTACTGACGCTGAGGTGCGAAGGCGTGGGGAGCAAACAGG
denovo6824	4.80631e-05	0.00033041	0	0	0.000818559	0.000405844	0.00507916	0.00377384	Bacteria; __Proteobacteria; __Gammaproteobacteria; __Thiotrichales; __Piscirickettsiaceae	TACGGAGGGTGCAAGCGTTAATCGGAATTACTGGGCGTAAAGAGTTCGTAGGCGGTTTGTTAAGTCAGATGTGAAAGCCCTGGGCTCAACCTAGGAACTGCATTTGAAACTGGATGTCTAGAGTATGGTAGAGGTGAGTGGAATTTCAGGTGTAGCGGTGAAATGCGTAGAGATCTGAAGGAACATCAGTGGCGAAGGCGACTCACTGGGCCATTACTGACACTGAGGTGCGAAAGCGTGGGTAGCAAACAGG
denovo3553	0.000264347	0.000750931	0	0	0	0	0	0	Bacteria; __Proteobacteria; __Gammaproteobacteria; __Thiotrichales; __Piscirickettsiaceae; __Methylophaga	TACGGAGGGTGCAAGCGTTAATCGGAATTACTGGGCGTAAAGCGCGCGTAGGCGGTTTGTTAAGTCAGATGTGAAATCCCCGGGCTCAACCTGGGAATGGCATTTGAGACTGGCAGGCTAGAGTATGGTAGAGGTGAGTGGAATTTCAGGTGTAGCGGTGAAATGCGTAGAGATCTGAAGGAACATCAGTGGCGAAGGCGACTCACTGGGCCATTACTGACGCTGAGGTGCGAAAGCGTGGGTAGCAAACAGG
denovo2435	2.40315e-05	6.00745e-05	0.00313709	0	0.00504158	0.00258967	0.001781	0.00222387	Bacteria; __Proteobacteria; __Gammaproteobacteria; __Thiotrichales; __Piscirickettsiaceae; __Thiomicrospira	TACAGAGGGTGCAAGCGTTATTCGGAATTACTGGGCGTAAAGCGCGCGTAGGCGGATTATTAAGTCAGTTGTGAAAGCCCTGGGCTCAACCTAGGAACTGCATCTGAAACTGGTAATCTAGAGTTTAGGAGAGGGAAGTGGAATTCCAGGTGTAGCAGTGAAATGCGTAGATATCTGGAGGAACATCAGTGGCGAAGGCGACTTCCTGGCCTAAAACTGACGCTGAGGTGCGAAAGCGTGGGTAGCGAACGGG
denovo2949	9.61261e-05	0.000901117	0.000896311	0	0.000688334	0.00144944	0.00105541	0.00101085	Bacteria; __RF3; __c; __o; __f; __g	TACGTAGGGAGCGAGCGTTATCCGGAATTATTGGGCGTAAAGAGTGCGTAGGCGTTCTGTTAAGTCAAATCTGAAAGCCCCTAGCTTAACTAGGGAGGGTGATTTGAAACTGGCAGAATTGAGTATGGCAGAGGTAAGTGGAATTCAATGTGTAGCGGTGGAATGCGTAGATATATTGAGGAACACCAGTGGCGAAGGCGGCTTACTGGACCAGAACTGACGCTGAGGCACGAAAGCGTGGGGAGCAAACAGG
denovo6461	0.000264347	0.00189235	0.00398623	0	0.00349748	0.0036526	0.00408971	0.00464991	Bacteria; __RF3; __c; __o; __f; __g	TACGTAGGGAGCGAGCGTTATCCGGAATTATTGGGCGTAAAGAGTGCGTAGGCGGTTTTTTAAGTCAAATGTGAAAGTTCACAGCTCAACTGTGAAAGGTCATTTGAAACTGGATTACTTGAGTATGGCAGAGGTTAGTGGAATTCAATGTGTAGCGGTGGAATGCGTAGATATATTGAGGAACACCAGTGGCGAAGGCGGCTAACTGGACCAGAACTGACGCTGAGGCACGAAAGCGTGGGGAGCAAACAGG
denovo6659	4.80631e-05	0.000420521	0	0	0.000576712	0.0005218	0.000956464	0.00094346	Bacteria; __RF3; __c; __o; __f; __g	TACGTAGGGAGCGAGCGTTATCCGGAATTATTGGGCGTAAAGAGTGCGTAGGTGTTCTGTTAAGTCAAACCTGAAAGCCCCCAGCTTAACTGGGGAGGGTGGTTTGAAACTGGCAGAATTGAGTATGGCAGAGGTTAGTGGAATTCAATGTGTAGCGGTGGAATGCGTAGATATATTGAGGAACACCAGTGGCGAAGGCGGCTAACTGGACCAGAACTGACACTGAGGCACGAAAGCGTGGGGAGCAAACAGG
denovo769	0.000480631	0.000630782	0	0	0	0	0.000131926	3.3695e-05	Bacteria; __Spirochaetae; __Spirochaetes; __MSBL2; __f; __g	TACGGAAGGAGCGAGCGTTGTCCGGATTTACTAGGCGTAAAGGGCTAGTAGGCGACTAATTAAGTTATATGTTAAATCCCACGGCTCAACTGTGGTCCTGCATGTAATACTGGTTAGATAGAGTACTGTAGAGGAAGGCAGAATTCCTGGAGTAGCGGTGGAATGCGCAGATATCAGGAAGAATACCAAAAGCGAAGGCAGCCTTCTGGGCAGTTACTGACGCTGAATAGCGAAGGTGTGGGTAGCAAACAGG
denovo3615	4.80631e-05	0.000420521	0	0	0.000595316	0.00131416	0.000758575	0.000572815	Bacteria; __Spirochaetae; __Spirochaetes; __Spirochaetales; __Leptospiraceae; __uncultured	TACGTATGGGGCTAGCGTTGTTCGGATTTATTGGGCGTAAAGGGCATCTAGGCGGGAAATTAAGTTGGGTGTGAAATCCATGGGCTCAACCCATGAACTGCATTCAAAACTGATTTTCTTGAGTCAAGGAGAGGAGAGTGGAATTCCCAGTGTAGCGGTGAAATGCGTAGATATTGGGAAGAACACCAGTGGCGAAGGCGACTCTCTGGCCTATGACTGACGCTGAAGTGCGAAAGCGTGGGTAGCGAACGGG
denovo998	4.80631e-05	0.000390484	0.00108501	0	0	0	3.29815e-05	3.3695e-05	Bacteria; __Spirochaetae; __Spirochaetes; __Spirochaetales; __Spirochaetaceae; __Spirochaeta	CACGTAAGGAGCGAGCGTTGTTCGGAATTATTGGGCGTAAAGGGCGTGTAGGCGGTTAATTAAGTCTTGTTTGAAATACCGATGCTCAACATCGGAACCGGACAGGAAACTGATTGACTAGAATCCGGTAGGGAAATGTGGAATTTCTAGTGTAGGGGTGAAATCTGTTGATATTAGAAAGAACACCAATGGCGAAGGCAACATTTTGGGCCTGGATTGACGCTGAGGCGCGAAAGCATAGGGAGCAAACAGG
denovo2805	0.00132173	0.000390484	0	0	0	0	3.29815e-05	0	Bacteria; __Spirochaetae; __Spirochaetes; __Spirochaetales; __Spirochaetaceae; __Spirochaeta	CACGTATGGGGCGAGCGTTGTTCGGAATTATTGGGCGTAAAGGGCGTGTAGGCGGTTTCATAAGCCTGGTGTTAAAGGCGCTGGCTCAACCAGTGTTGTGCGCTGGGAACTGTGGGACTTGAGTTCAGGAGGGGAAGCTGGAATTCCTGGTGTAGGGGTGAAATCTGTAGATATCAGGAAGAACACCGGTGGCGAAGGCGAGCTTCTAGCCATGGACTGACGCTGAGGCGCGAAAGCGTGGGGAGCGAACAGG
denovo54	0.000913198	0.000780968	0	0	0.000297658	1.93259e-05	3.29815e-05	0.00013478	Bacteria; __TA06; __c; __o; __f; __g	TACGGAGGAGGCAAGCGTTGTCCGGAATCACTGGGCGTAAAGGGTGTGTAGGTGTCCTGATGGGTCAAGTGTGAAATCCAACAGCTTAACTGTTGAAGTGCATCTGAAACTATCGGGATTGAGGACATGAGGGGAGAGCGGAACTCGCGGTGTAGCGGTAGAATGCGTGGATATCGCGAGGAATACCGATGGCGAAGGCGGCTCTCTAGTATGTTTCTCGTATGAGAAGCTGAATAATTTCAATCTTCGGATTTTCATTAATCAGTCCTGACACTGAAACACGAAAGCTGGGGGAGCGAACGGG
denovo209	0.00569547	0.0030638	0	0	0.000111622	0.000831014	0.000692612	0.000707595	Bacteria; __TA06; __c; __o; __f; __g	TACGTAGGGTGCAAGCGTTGCCCGGATTCACTGGGCGTAAAGGGTGCGTAGGCGGGCCGGTAAGTCTGCTGTGAAATCTCCGGGCTTAACCTGGAAACTGCGGTCGATACTGCCGGTCTAGAGGACAGAAGAGGAGAGTGGAACTCCTGGTGTAGCGGTAAAATGCGTGGATATCAGGAGGAAGGCCGATGGCGAAGGCAGCTCTCTGGTATGTTCCTGACGCTGAGGCACGAAAGCTAGGGTAGCAAACCGG
denovo1897	0.000744977	0.00132164	0	0	0	0	0.000131926	0.000101085	Bacteria; __TA06; __c; __o; __f; __g	AACGGAAGTGGCGAGCGTTGTCCGGAATCACTGGGCGTAAAGCGGACGTAGGCGGATAACTAAGTTGAATGTGAAAACCAACTGCTCAACGGTTGGCCTGCATCCAAAACTGTTTATCTTGAGTCTGGCAGAGGGGAGCGGAACTTCTGGTGTAGCGGTGGAATGCGTAGATATCAGAAGGAACACCTACGGCGAAGGCAGTTCTCTGGGCCAAGACTGACGCTGAGGTCCGAAAGCTAGGGTAGCAAACGGG
denovo3355	0.0048784	0.00315391	0	0	0.000353469	0.000579777	3.29815e-05	0.000235865	Bacteria; __TA06; __c; __o; __f; __g	TACGGAGGAGGCAAGCGTTGTCCGGAATCACTGGGCGTAAAGGGTGTGTAGGTGTCCTGATGGGTCAGGCGTGAAATCCAACGGCTTAACTGTTGAAGTGCGTCTGAAACTATCGGGATTGAGGACATGAGGGGAGAGTGGAACTCGCGGTGTAGCGGTAGAATGCGTGGATATCGCGAGGAATGCCGATGGCGAAGGCGGCTCTCTAGTATGTTCCTCGTATGAGGAGCTGAATTATTTTATCCTTCGGGTTATGATCATTCGGTCCTGACACTGAAACACGAAAGCTGGGGGAGCAAACGGG
denovo5953	0.000696914	0.000660819	0	0	0	0	3.29815e-05	0	Bacteria; __TA06; __c; __o; __f; __g	TACGGGGGGGACAAGCGTTGTTCGGATTTACTGGGCGTAAAGGGCGCGTAGGCGGGCCATCAAGTCGGATGTGAAAACCAGCAGCTCAACTGCTGGCCTGCACTCGATACTGTTGGTCTTGAGTACAGGAGAGGAGAGCGGAATTCCAGGTGTAGCGGTGAAATGCGTAGATATCTGGAGGAACACCGGTAGCGAAGGCGGCTCTCTGGCCTGATACTGACGCTCAAGCGCGAAGGCTTGGGGAGCAAACAGG
denovo4707	2.40315e-05	0	0.000778375	0	0	0	0	0	Bacteria; __TM6; __c; __o; __f; __g	TACGAAGGGAGCTAGCGTTATTCGGAATTACTGGGCGTAAAGAGCGTGTAGGCGGTTAATTAAGTTGGTTGTTAAATTCCTCGGCTTAACCGAGGGTCAGCGATTGATACTGATTGACTAGAGGGCGAGAGAGAAAAGTGGAATTCTCGGAGTAGCGGTAAAATGCATAGATCTCGAGAGGAACACCGGTTGCGAAGGCGGCTTTTTGGCTCGTTTCTGACGCTAAAGCGCGAAAGCGTGGGGAGCAAACAGG
